# Supplementary material for: Development and Validation of a Comprehensive Prognostic and Depression Risk Index for Gastric Adenocarcinoma
Source: Int J Mol Sci. 2024 Oct 7;25(19):10776. doi: 10.3390/ijms251910776 (PMC11476876; doi:10.3390/ijms251910776)
Supplement: Supplementary file 1 [file ijms-25-10776-s001.zip]

Archive with 4 entries (4 files):
- Table_S3.xlsx
- Supplementary figures.pptx
- Table_S1.xlsx
- Table_S2.xlsx
