# Supplementary material for: Development and Validation of a Comprehensive Prognostic and Depression Risk Index for Gastric Adenocarcinoma
Source: Int J Mol Sci. 2024 Oct 7;25(19):10776. doi: 10.3390/ijms251910776 (PMC11476876; doi:10.3390/ijms251910776)
Supplement: Supplementary file 1 [file ijms-25-10776-s001.zip › Table_S3.xlsx]

## Sheet: Sheet1
Table S3 General characteristics of patients in TCGA, GSE84437, and GSE62254 datasets
Characteristics		TCGA-STAD(Training set)		GSE84437(Validation set 1)		GSE62254(Validation set 2)
		Number of cases	Percent %	Number of cases	Percent %	Number of cases	Percent %
Total		333		433		300
Age	>60	224	67.3	239	55.2	183	61
	≤60	109	32.7	194	44.8	117	39
Gender	Male	208	62.5	296	68.4	199	66.3
	Female	125	37.5	137	31.6	101	33.7
Pathological Stage	Stage I	45	13.5			31	10.3
	Stage II	102	30.6			97	32.3
	Stage III	132	39.6			95	31.7
	Stage IV	32	9.6			77	25.7
	Unknown	22	6.6
Tstage	T1	16	4.8	11	2.5	1	0.3
	T2	72	21.6	38	8.8	187	62.3
	T3	153	45.9	92	21.2	91	30.3
	T4	84	25.2	292	67.4	21	7
	Unknown	8	2.4
Nstage	N0	99	29.7	80	18.5	38	12.7
	N1	86	25.8	188	43.4	131	43.7
	N2	68	20.4	132	30.5	80	26.7
	N3	64	19.2	33	7.6	51	17
	Unknown	16	4.8
Mstage	M0	299	89.8			273	91
	M1	21	6.3			27	9
	Unknown	13	3.9
Recurrence	Recurrence					125	41.7
	No recurrence					157	52.3
	Unknown					18	6
