# Supplementary material for: Development and Validation of a Comprehensive Prognostic and Depression Risk Index for Gastric Adenocarcinoma
Source: Int J Mol Sci. 2024 Oct 7;25(19):10776. doi: 10.3390/ijms251910776 (PMC11476876; doi:10.3390/ijms251910776)
Supplement: Supplementary file 1 [file ijms-25-10776-s001.zip › Table_S1.xlsx]

## Sheet: CUMSvsNC_deg
Table S1 The differentially expressed genes between PDX with CUMS and PDX
ID	CUMS	NC	log2FoldChange	pvalue	padj	gene_name	gene_chr	gene_start	gene_end	gene_strand	gene_length	gene_biotype	gene_description
ENSG00000204389	5173.03	1890.34	1.45227	2.62425e-30	7.18547e-26	HSPA1A	6	31815464	31817946	+	2483	protein_coding	heat shock protein family A (Hsp70) member 1A [Source:HGNC Symbol;Acc:HGNC:5232]
ENSG00000120694	1890.84	775.587	1.28593	3.26513e-25	4.47013e-21	HSPH1	13	31134974	31162388	-	8390	protein_coding	heat shock protein family H (Hsp110) member 1 [Source:HGNC Symbol;Acc:HGNC:16969]
ENSG00000102870	418.075	1136.94	-1.44386	2.87508e-23	2.62408e-19	ZNF629	16	30778449	30787202	-	6087	protein_coding	zinc finger protein 629 [Source:HGNC Symbol;Acc:HGNC:29008]
ENSG00000101670	161.102	577.789	-1.84373	1.51263e-21	1.03544e-17	LIPG	18	49560699	49599182	+	13112	protein_coding	lipase G, endothelial type [Source:HGNC Symbol;Acc:HGNC:6623]
ENSG00000134107	1850	3918.77	-1.08286	1.28634e-18	7.04423e-15	BHLHE40	3	4979116	4985323	+	3837	protein_coding	basic helix-loop-helix family member e40 [Source:HGNC Symbol;Acc:HGNC:1046]
ENSG00000134324	248.32	600.945	-1.27461	9.76107e-18	4.45446e-14	LPIN1	2	11677595	11827409	+	11861	protein_coding	lipin 1 [Source:HGNC Symbol;Acc:HGNC:13345]
ENSG00000204634	1149.59	3494.44	-1.60428	1.20997e-17	4.73287e-14	TBC1D8	2	101007617	101252866	-	6030	protein_coding	TBC1 domain family member 8 [Source:HGNC Symbol;Acc:HGNC:17791]
ENSG00000163703	1246.48	436.166	1.51457	1.86143e-17	6.37097e-14	CRELD1	3	9933822	9945413	+	3778	protein_coding	cysteine rich with EGF like domains 1 [Source:HGNC Symbol;Acc:HGNC:14630]
ENSG00000072310	1192.16	2393.19	-1.00536	2.68918e-17	8.18138e-14	SREBF1	17	17810399	17837002	-	8030	protein_coding	sterol regulatory element binding transcription factor 1 [Source:HGNC Symbol;Acc:HGNC:11289]
ENSG00000004478	2540.42	942.443	1.43084	2.99467e-16	8.1997e-13	FKBP4	12	2794953	2805423	+	5180	protein_coding	FK506 binding protein 4 [Source:HGNC Symbol;Acc:HGNC:3720]
ENSG00000060566	600.361	157.606	1.92939	8.43652e-16	2.1e-12	CREB3L3	19	4153601	4173054	+	2678	protein_coding	cAMP responsive element binding protein 3 like 3 [Source:HGNC Symbol;Acc:HGNC:18855]
ENSG00000101104	2476.2	1130.57	1.13099	1.29713e-15	2.95973e-12	PABPC1L	20	44910062	44959035	+	4984	protein_coding	poly(A) binding protein cytoplasmic 1 like [Source:HGNC Symbol;Acc:HGNC:15797]
ENSG00000186517	44.1303	220.427	-2.32676	1.44692e-15	3.04754e-12	ARHGAP30	1	161046946	161069970	-	5064	protein_coding	Rho GTPase activating protein 30 [Source:HGNC Symbol;Acc:HGNC:27414]
ENSG00000141510	753.907	327.08	1.20449	1.76773e-15	3.45731e-12	TP53	17	7661779	7687550	-	4576	protein_coding	tumor protein p53 [Source:HGNC Symbol;Acc:HGNC:11998]
ENSG00000123095	153.466	466.254	-1.60456	3.52658e-15	6.43742e-12	BHLHE41	12	26120026	26125127	-	3948	protein_coding	basic helix-loop-helix family member e41 [Source:HGNC Symbol;Acc:HGNC:16617]
ENSG00000238164	978.814	483.427	1.01783	9.86926e-15	1.68894e-11	TNFRSF14-AS1	1	2549920	2557031	-	6137	antisense	TNFRSF14 antisense RNA 1 [Source:HGNC Symbol;Acc:HGNC:26966]
ENSG00000143190	431.97	925.551	-1.09933	2.53475e-14	4.0826e-11	POU2F1	1	167220829	167427345	+	15753	protein_coding	POU class 2 homeobox 1 [Source:HGNC Symbol;Acc:HGNC:9212]
ENSG00000149150	624.832	273.919	1.19024	6.85589e-14	1.0429e-10	SLC43A1	11	57484534	57515786	-	3532	protein_coding	solute carrier family 43 member 1 [Source:HGNC Symbol;Acc:HGNC:9225]
ENSG00000247095	89.5035	278.697	-1.63648	8.91732e-14	1.28508e-10	MIR210HG	11	565660	568457	-	2321	lincRNA	MIR210 host gene [Source:HGNC Symbol;Acc:HGNC:39524]
ENSG00000136881	409.38	136.143	1.58927	9.71149e-14	1.32955e-10	BAAT	9	101360417	101383519	-	3389	protein_coding	bile acid-CoA:amino acid N-acyltransferase [Source:HGNC Symbol;Acc:HGNC:932]
ENSG00000086061	2794.67	1551.56	0.848751	1.36135e-13	1.77501e-10	DNAJA1	9	33025211	33039907	+	2730	protein_coding	DnaJ heat shock protein family (Hsp40) member A1 [Source:HGNC Symbol;Acc:HGNC:5229]
ENSG00000181634	769.89	322.714	1.25315	1.73578e-13	2.16033e-10	TNFSF15	9	114784635	114806126	-	7889	protein_coding	TNF superfamily member 15 [Source:HGNC Symbol;Acc:HGNC:11931]
ENSG00000180667	792.325	1840.83	-1.21676	2.05183e-13	2.44266e-10	YOD1	1	207043849	207052980	-	6521	protein_coding	YOD1 deubiquitinase [Source:HGNC Symbol;Acc:HGNC:25035]
ENSG00000123836	3401.38	7468.84	-1.13486	3.49709e-13	3.98974e-10	PFKFB2	1	207034366	207081024	+	10197	protein_coding	6-phosphofructo-2-kinase/fructose-2,6-biphosphatase 2 [Source:HGNC Symbol;Acc:HGNC:8873]
ENSG00000166268	392.869	161.682	1.28179	4.71834e-13	5.16772e-10	MYRFL	12	69825304	69959097	+	3524	protein_coding	myelin regulatory factor like [Source:HGNC Symbol;Acc:HGNC:26316]
ENSG00000112299	1237.88	2613.56	-1.07798	1.03242e-12	1.06264e-09	VNN1	6	132681590	132714049	-	3106	protein_coding	vanin 1 [Source:HGNC Symbol;Acc:HGNC:12705]
ENSG00000149257	3141.62	1560.62	1.0095	1.04785e-12	1.06264e-09	SERPINH1	11	75562056	75572783	+	4914	protein_coding	serpin family H member 1 [Source:HGNC Symbol;Acc:HGNC:1546]
ENSG00000213047	233.895	507.649	-1.11856	2.84659e-12	2.78366e-09	DENND1B	1	197504748	197775696	-	13203	protein_coding	DENN domain containing 1B [Source:HGNC Symbol;Acc:HGNC:28404]
ENSG00000109971	14397.4	8199.52	0.812179	3.41443e-12	3.16865e-09	HSPA8	11	123057489	123063230	-	4849	protein_coding	heat shock protein family A (Hsp70) member 8 [Source:HGNC Symbol;Acc:HGNC:5241]
ENSG00000254995	44.9936	185.983	-2.04909	3.47507e-12	3.16865e-09	STX16-NPEPL1	20	58651434	58715410	+	3859	protein_coding	STX16-NPEPL1 readthrough (NMD candidate) [Source:HGNC Symbol;Acc:HGNC:41993]
ENSG00000080824	18683	9178.78	1.02535	3.58745e-12	3.16865e-09	HSP90AA1	14	102080738	102139699	-	5248	protein_coding	heat shock protein 90 alpha family class A member 1 [Source:HGNC Symbol;Acc:HGNC:5253]
ENSG00000114933	506.301	944.498	-0.89936	3.9916e-12	3.41544e-09	INO80D	2	205993721	206086303	-	14373	protein_coding	INO80 complex subunit D [Source:HGNC Symbol;Acc:HGNC:25997]
ENSG00000076641	221.827	535.855	-1.27155	4.70279e-12	3.90204e-09	PAG1	8	80967810	81112068	-	11023	protein_coding	phosphoprotein membrane anchor with glycosphingolipid microdomains 1 [Source:HGNC Symbol;Acc:HGNC:30043]
ENSG00000124587	344.225	90.0494	1.93371	5.0933e-12	4.10176e-09	PEX6	6	42963870	42979220	-	3499	protein_coding	peroxisomal biogenesis factor 6 [Source:HGNC Symbol;Acc:HGNC:8859]
ENSG00000146733	212.777	53.2054	1.99718	5.50224e-12	4.25682e-09	PSPH	7	56011051	56051604	-	2762	protein_coding	phosphoserine phosphatase [Source:HGNC Symbol;Acc:HGNC:9577]
ENSG00000100591	1661.76	808.046	1.04065	5.72951e-12	4.25682e-09	AHSA1	14	77457870	77469474	+	2948	protein_coding	activator of HSP90 ATPase activity 1 [Source:HGNC Symbol;Acc:HGNC:1189]
ENSG00000171497	525.415	230.795	1.18753	5.81829e-12	4.25682e-09	PPID	4	158709134	158723396	-	2509	protein_coding	peptidylprolyl isomerase D [Source:HGNC Symbol;Acc:HGNC:9257]
ENSG00000173530	275.476	629.349	-1.19232	5.90771e-12	4.25682e-09	TNFRSF10D	8	23135588	23164030	-	3538	protein_coding	TNF receptor superfamily member 10d [Source:HGNC Symbol;Acc:HGNC:11907]
ENSG00000010292	1780.54	1006.37	0.823258	6.18714e-12	4.34385e-09	NCAPD2	12	6493356	6531955	+	6487	protein_coding	non-SMC condensin I complex subunit D2 [Source:HGNC Symbol;Acc:HGNC:24305]
ENSG00000073756	707.247	1831.87	-1.37343	1.47633e-11	1.01059e-08	PTGS2	1	186671791	186680427	-	5269	protein_coding	prostaglandin-endoperoxide synthase 2 [Source:HGNC Symbol;Acc:HGNC:9605]
ENSG00000169660	698.256	313.833	1.15307	2.02932e-11	1.32627e-08	HEXDC	17	82418318	82442645	+	4541	protein_coding	hexosaminidase D [Source:HGNC Symbol;Acc:HGNC:26307]
ENSG00000204388	1859.16	1035.14	0.844913	2.03437e-11	1.32627e-08	HSPA1B	6	31827735	31830255	+	2521	protein_coding	heat shock protein family A (Hsp70) member 1B [Source:HGNC Symbol;Acc:HGNC:5233]
ENSG00000088986	2252.88	1223.17	0.881337	2.20344e-11	1.40218e-08	DYNLL1	12	120469850	120498493	+	2957	protein_coding	dynein light chain LC8-type 1 [Source:HGNC Symbol;Acc:HGNC:15476]
ENSG00000109107	187.625	424.781	-1.17872	2.25324e-11	1.40218e-08	ALDOC	17	28573115	28577264	-	2928	protein_coding	aldolase, fructose-bisphosphate C [Source:HGNC Symbol;Acc:HGNC:418]
ENSG00000075399	926.336	1733.7	-0.904495	2.41609e-11	1.47011e-08	VPS9D1	16	89707134	89720986	-	3428	protein_coding	VPS9 domain containing 1 [Source:HGNC Symbol;Acc:HGNC:13526]
ENSG00000276550	990.307	496.038	0.997509	2.48938e-11	1.48177e-08	HERC2P2	15	22495570	22590815	+	6965	transcribed_unprocessed_pseudogene	hect domain and RLD 2 pseudogene 2 [Source:HGNC Symbol;Acc:HGNC:4870]
ENSG00000127952	385.723	156.694	1.30017	2.80948e-11	1.63673e-08	STYXL1	7	75996338	76048004	-	2028	protein_coding	serine/threonine/tyrosine interacting like 1 [Source:HGNC Symbol;Acc:HGNC:18165]
ENSG00000173575	1249.05	2214.96	-0.826709	2.98711e-11	1.70396e-08	CHD2	15	92900189	93028005	+	16960	protein_coding	chromodomain helicase DNA binding protein 2 [Source:HGNC Symbol;Acc:HGNC:1917]
ENSG00000204528	152.955	356.051	-1.2191	7.31446e-11	4.08729e-08	PSORS1C3	6	31173735	31177899	-	593	sense_intronic	psoriasis susceptibility 1 candidate 3 (non-protein coding) [Source:HGNC Symbol;Acc:HGNC:17203]
ENSG00000258441	151.491	340.776	-1.16977	7.65314e-11	4.19101e-08	LINC00641	14	21200079	21206900	-	5715	processed_transcript	long intergenic non-protein coding RNA 641 [Source:HGNC Symbol;Acc:HGNC:27511]
ENSG00000166920	624.411	1385.56	-1.14896	8.17189e-11	4.38734e-08	C15orf48	15	45430529	45448761	+	1405	protein_coding	chromosome 15 open reading frame 48 [Source:HGNC Symbol;Acc:HGNC:29898]
ENSG00000213918	592.432	218.889	1.43584	9.40921e-11	4.95449e-08	DNASE1	16	3611728	3680143	+	13801	protein_coding	deoxyribonuclease 1 [Source:HGNC Symbol;Acc:HGNC:2956]
ENSG00000158373	693.449	285.698	1.27931	1.25278e-10	6.47214e-08	HIST1H2BD	6	26158146	26171349	+	871	protein_coding	histone cluster 1 H2B family member d [Source:HGNC Symbol;Acc:HGNC:4747]
ENSG00000167074	116.7	290.451	-1.31437	1.32905e-10	6.73903e-08	TEF	22	41367333	41399326	+	4715	protein_coding	TEF, PAR bZIP transcription factor [Source:HGNC Symbol;Acc:HGNC:11722]
ENSG00000152256	119.088	326.19	-1.455	1.62109e-10	8.07038e-08	PDK1	2	172555373	172608669	+	14883	protein_coding	pyruvate dehydrogenase kinase 1 [Source:HGNC Symbol;Acc:HGNC:8809]
ENSG00000118322	103.191	282.967	-1.45694	1.69471e-10	8.24609e-08	ATP10B	5	160563120	160852214	-	11310	protein_coding	ATPase phospholipid transporting 10B (putative) [Source:HGNC Symbol;Acc:HGNC:13543]
ENSG00000072571	354.107	151.411	1.22738	1.71662e-10	8.24609e-08	HMMR	5	163460203	163491945	+	3936	protein_coding	hyaluronan mediated motility receptor [Source:HGNC Symbol;Acc:HGNC:5012]
ENSG00000140403	1353.14	702.52	0.94641	1.94856e-10	9.19886e-08	DNAJA4	15	78264086	78282196	+	6591	protein_coding	DnaJ heat shock protein family (Hsp40) member A4 [Source:HGNC Symbol;Acc:HGNC:14885]
ENSG00000002016	187.108	67.5364	1.46987	2.10198e-10	9.75498e-08	RAD52	12	912077	990053	-	4190	protein_coding	RAD52 homolog, DNA repair protein [Source:HGNC Symbol;Acc:HGNC:9824]
ENSG00000139083	555.968	1288.42	-1.2133	2.34195e-10	1.06875e-07	ETV6	12	11649854	11895402	+	7075	protein_coding	ETS variant 6 [Source:HGNC Symbol;Acc:HGNC:3495]
ENSG00000160213	1810.68	3243.97	-0.841144	2.6941e-10	1.2093e-07	CSTB	21	43772511	43776445	-	3935	protein_coding	cystatin B [Source:HGNC Symbol;Acc:HGNC:2482]
ENSG00000140279	10003	20630.4	-1.04434	3.49151e-10	1.54195e-07	DUOX2	15	45092650	45114344	-	9834	protein_coding	dual oxidase 2 [Source:HGNC Symbol;Acc:HGNC:13273]
ENSG00000230551	475.842	894.402	-0.910989	3.94216e-10	1.71334e-07	AC021078.1	5	149494314	149504670	-	8636	processed_transcript
ENSG00000109814	1820.05	974.563	0.901105	4.07016e-10	1.74133e-07	UGDH	4	39498755	39528311	-	4045	protein_coding	UDP-glucose 6-dehydrogenase [Source:HGNC Symbol;Acc:HGNC:12525]
ENSG00000179588	1730.69	1038.67	0.736732	5.28605e-10	2.22673e-07	ZFPM1	16	88453317	88537016	+	6110	protein_coding	zinc finger protein, FOG family member 1 [Source:HGNC Symbol;Acc:HGNC:19762]
ENSG00000049246	61.7417	220.757	-1.83493	5.54675e-10	2.30115e-07	PER3	1	7784320	7845177	+	8099	protein_coding	period circadian regulator 3 [Source:HGNC Symbol;Acc:HGNC:8847]
ENSG00000175066	518.108	999.095	-0.948255	5.93803e-10	2.4267e-07	GK5	3	142157527	142225607	-	12158	protein_coding	glycerol kinase 5 (putative) [Source:HGNC Symbol;Acc:HGNC:28635]
ENSG00000077420	234.627	87.5838	1.42212	6.04335e-10	2.43343e-07	APBB1IP	10	26438203	26567803	+	3981	protein_coding	amyloid beta precursor protein binding family B member 1 interacting protein [Source:HGNC Symbol;Acc:HGNC:17379]
ENSG00000056736	1136.61	612.574	0.891637	6.21256e-10	2.46531e-07	IL17RB	3	53846580	53865800	+	3038	protein_coding	interleukin 17 receptor B [Source:HGNC Symbol;Acc:HGNC:18015]
ENSG00000174501	13.2105	74.3238	-2.49371	6.45962e-10	2.52673e-07	ANKRD36C	2	95836919	95991831	-	8574	protein_coding	ankyrin repeat domain 36C [Source:HGNC Symbol;Acc:HGNC:32946]
ENSG00000069535	554.133	279.835	0.985279	9.35722e-10	3.58768e-07	MAOB	X	43766611	43882447	-	2891	protein_coding	monoamine oxidase B [Source:HGNC Symbol;Acc:HGNC:6834]
ENSG00000099194	2879.74	6071.91	-1.07601	9.43403e-10	3.58768e-07	SCD	10	100347124	100364834	+	5362	protein_coding	stearoyl-CoA desaturase [Source:HGNC Symbol;Acc:HGNC:10571]
ENSG00000070540	244.543	481.64	-0.977814	1.07117e-09	4.01778e-07	WIPI1	17	68420948	68457513	-	3402	protein_coding	WD repeat domain, phosphoinositide interacting 1 [Source:HGNC Symbol;Acc:HGNC:25471]
ENSG00000253368	776.204	434.753	0.83603	1.15009e-09	4.25551e-07	TRNP1	1	26993707	27000898	+	1976	protein_coding	TMF1-regulated nuclear protein 1 [Source:HGNC Symbol;Acc:HGNC:34348]
ENSG00000167797	1011.53	569.606	0.828112	1.37705e-09	5.00994e-07	CDK2AP2	11	67506497	67508649	-	2019	protein_coding	cyclin dependent kinase 2 associated protein 2 [Source:HGNC Symbol;Acc:HGNC:30833]
ENSG00000169710	5564.74	9500.76	-0.771797	1.39058e-09	5.00994e-07	FASN	17	82078333	82098332	-	9364	protein_coding	fatty acid synthase [Source:HGNC Symbol;Acc:HGNC:3594]
ENSG00000184292	4300.02	8073.73	-0.908966	1.66077e-09	5.90566e-07	TACSTD2	1	58575423	58577773	-	2351	protein_coding	tumor associated calcium signal transducer 2 [Source:HGNC Symbol;Acc:HGNC:11530]
ENSG00000172893	1711.97	2715.93	-0.665688	1.73254e-09	6.08186e-07	DHCR7	11	71428193	71452868	-	4160	protein_coding	7-dehydrocholesterol reductase [Source:HGNC Symbol;Acc:HGNC:2860]
ENSG00000256087	93.9879	222.408	-1.24368	2.36987e-09	8.21386e-07	ZNF432	19	52031379	52095738	-	5985	protein_coding	zinc finger protein 432 [Source:HGNC Symbol;Acc:HGNC:20810]
ENSG00000187231	1816.6	2971.21	-0.709846	2.40435e-09	8.2292e-07	SESTD1	2	179101692	179264790	-	11349	protein_coding	SEC14 and spectrin domain containing 1 [Source:HGNC Symbol;Acc:HGNC:18379]
ENSG00000170608	919.997	464.683	0.986377	2.57532e-09	8.70554e-07	FOXA3	19	45863989	45873797	+	2192	protein_coding	forkhead box A3 [Source:HGNC Symbol;Acc:HGNC:5023]
ENSG00000156976	5540.04	3192.02	0.795562	2.61124e-09	8.71931e-07	EIF4A2	3	186783205	186789900	+	6133	protein_coding	eukaryotic translation initiation factor 4A2 [Source:HGNC Symbol;Acc:HGNC:3284]
ENSG00000110911	892.409	1442.59	-0.692859	2.75607e-09	9.09203e-07	SLC11A2	12	50979401	51028566	-	10145	protein_coding	solute carrier family 11 member 2 [Source:HGNC Symbol;Acc:HGNC:10908]
ENSG00000145632	882.803	1778.78	-1.01101	2.89509e-09	9.43697e-07	PLK2	5	58453982	58460260	-	4768	protein_coding	polo like kinase 2 [Source:HGNC Symbol;Acc:HGNC:19699]
ENSG00000138078	762.795	424.126	0.846905	2.99035e-09	9.6328e-07	PREPL	2	44316281	44361862	-	8153	protein_coding	prolyl endopeptidase like [Source:HGNC Symbol;Acc:HGNC:30228]
ENSG00000112972	3995.43	6863.22	-0.780579	3.14707e-09	1.00198e-06	HMGCS1	5	43289395	43313512	-	4702	protein_coding	3-hydroxy-3-methylglutaryl-CoA synthase 1 [Source:HGNC Symbol;Acc:HGNC:5007]
ENSG00000168209	496.766	1160.35	-1.22442	4.85661e-09	1.52849e-06	DDIT4	10	72273920	72276036	+	2058	protein_coding	DNA damage inducible transcript 4 [Source:HGNC Symbol;Acc:HGNC:24944]
ENSG00000242515	1420.47	656.505	1.11348	5.14177e-09	1.59985e-06	UGT1A10	2	233636454	233773305	+	3157	protein_coding	UDP glucuronosyltransferase family 1 member A10 [Source:HGNC Symbol;Acc:HGNC:12531]
ENSG00000110172	1348.63	787.793	0.775726	5.33688e-09	1.6419e-06	CHORDC1	11	90201160	90223364	-	10655	protein_coding	cysteine and histidine rich domain containing 1 [Source:HGNC Symbol;Acc:HGNC:14525]
ENSG00000124429	1400.99	737.591	0.925591	5.98834e-09	1.81388e-06	POF1B	X	85277396	85379743	-	4029	protein_coding	POF1B, actin binding protein [Source:HGNC Symbol;Acc:HGNC:13711]
ENSG00000109881	472.354	241.97	0.96499	6.02839e-09	1.81388e-06	CCDC34	11	27330827	27363868	-	3733	protein_coding	coiled-coil domain containing 34 [Source:HGNC Symbol;Acc:HGNC:25079]
ENSG00000135976	65.6213	184.276	-1.4872	6.88955e-09	2.05046e-06	ANKRD36	2	97113496	97264521	+	9778	protein_coding	ankyrin repeat domain 36 [Source:HGNC Symbol;Acc:HGNC:24079]
ENSG00000171307	247.039	105.168	1.23262	7.29596e-09	2.14807e-06	ZDHHC16	10	97446131	97457370	+	3078	protein_coding	zinc finger DHHC-type containing 16 [Source:HGNC Symbol;Acc:HGNC:20714]
ENSG00000204531	448.623	840.46	-0.905808	7.58688e-09	2.20996e-06	POU5F1	6	31164337	31180731	-	2896	protein_coding	POU class 5 homeobox 1 [Source:HGNC Symbol;Acc:HGNC:9221]
ENSG00000136237	486.479	847.172	-0.801011	7.95891e-09	2.29392e-06	RAPGEF5	7	22118238	22357144	-	10245	protein_coding	Rap guanine nucleotide exchange factor 5 [Source:HGNC Symbol;Acc:HGNC:16862]
ENSG00000089127	493.211	247.02	0.998089	8.38137e-09	2.39052e-06	OAS1	12	112906777	112933222	+	4947	protein_coding	2'-5'-oligoadenylate synthetase 1 [Source:HGNC Symbol;Acc:HGNC:8086]
ENSG00000103423	1523.22	913.962	0.736882	8.85524e-09	2.49964e-06	DNAJA3	16	4425805	4456775	+	7071	protein_coding	DnaJ heat shock protein family (Hsp40) member A3 [Source:HGNC Symbol;Acc:HGNC:11808]
ENSG00000148584	130.554	31.5968	2.04989	9.11165e-09	2.54578e-06	A1CF	10	50799409	50885675	-	9603	protein_coding	APOBEC1 complementation factor [Source:HGNC Symbol;Acc:HGNC:24086]
ENSG00000114857	908.007	1456.69	-0.681903	9.54176e-09	2.63902e-06	NKTR	3	42600614	42648741	+	17356	protein_coding	natural killer cell triggering receptor [Source:HGNC Symbol;Acc:HGNC:7833]
ENSG00000070371	436.538	174.746	1.32097	1.20576e-08	3.3015e-06	CLTCL1	22	19179473	19291716	-	10049	protein_coding	clathrin heavy chain like 1 [Source:HGNC Symbol;Acc:HGNC:2093]
ENSG00000161048	769.132	421.49	0.868518	1.24931e-08	3.38687e-06	NAPEPLD	7	103099776	103149560	-	7561	protein_coding	N-acyl phosphatidylethanolamine phospholipase D [Source:HGNC Symbol;Acc:HGNC:21683]
ENSG00000111229	1807.53	1013.09	0.835549	1.26362e-08	3.39207e-06	ARPC3	12	110434825	110450422	-	3025	protein_coding	actin related protein 2/3 complex subunit 3 [Source:HGNC Symbol;Acc:HGNC:706]
ENSG00000196542	2051.19	988.366	1.05334	1.29766e-08	3.44963e-06	SPTSSB	3	161344792	161372880	-	3745	protein_coding	serine palmitoyltransferase small subunit B [Source:HGNC Symbol;Acc:HGNC:24045]
ENSG00000136059	3015.86	1841.99	0.711547	1.55341e-08	4.0898e-06	VILL	3	37988059	38007188	+	6476	protein_coding	villin like [Source:HGNC Symbol;Acc:HGNC:30906]
ENSG00000102317	1381.35	3005.76	-1.12198	1.66036e-08	4.32974e-06	RBM3	X	48574449	48579066	+	3731	protein_coding	RNA binding motif protein 3 [Source:HGNC Symbol;Acc:HGNC:9900]
ENSG00000277363	150.008	346.388	-1.20895	1.77541e-08	4.58608e-06	SRCIN1	17	38530016	38605930	-	11658	protein_coding	SRC kinase signaling inhibitor 1 [Source:HGNC Symbol;Acc:HGNC:29506]
ENSG00000265763	659.415	318.826	1.0496	1.80114e-08	4.60908e-06	ZNF488	10	47365496	47384273	-	3496	protein_coding	zinc finger protein 488 [Source:HGNC Symbol;Acc:HGNC:23535]
ENSG00000143624	1461.04	753.989	0.954077	1.91933e-08	4.86603e-06	INTS3	1	153728067	153774808	+	10450	protein_coding	integrator complex subunit 3 [Source:HGNC Symbol;Acc:HGNC:26153]
ENSG00000165188	57.1287	149.927	-1.39281	2.15048e-08	5.40206e-06	RNF183	9	113297093	113303376	-	3646	protein_coding	ring finger protein 183 [Source:HGNC Symbol;Acc:HGNC:28721]
ENSG00000172269	605.001	302.509	1.00075	2.2802e-08	5.63167e-06	DPAGT1	11	119096503	119108331	-	5280	protein_coding	dolichyl-phosphate N-acetylglucosaminephosphotransferase 1 [Source:HGNC Symbol;Acc:HGNC:2995]
ENSG00000115486	768.44	425.517	0.852477	2.28303e-08	5.63167e-06	GGCX	2	85544723	85561547	-	9098	protein_coding	gamma-glutamyl carboxylase [Source:HGNC Symbol;Acc:HGNC:4247]
ENSG00000230650	270.128	115.169	1.22984	2.36887e-08	5.79125e-06	AC140479.2	2	110360608	110363737	-	3130	processed_pseudogene
ENSG00000170791	348.062	628.972	-0.85414	2.5345e-08	6.13856e-06	CHCHD7	8	56211686	56218798	+	5866	protein_coding	coiled-coil-helix-coiled-coil-helix domain containing 7 [Source:HGNC Symbol;Acc:HGNC:28314]
ENSG00000116852	183.806	362.466	-0.979745	2.57506e-08	6.13856e-06	KIF21B	1	200969390	201023700	-	12150	protein_coding	kinesin family member 21B [Source:HGNC Symbol;Acc:HGNC:29442]
ENSG00000135046	1409.93	859.279	0.714028	2.57819e-08	6.13856e-06	ANXA1	9	73151757	73170393	+	4561	protein_coding	annexin A1 [Source:HGNC Symbol;Acc:HGNC:533]
ENSG00000170477	62.5081	4.7667	3.69724	2.73241e-08	6.41479e-06	KRT4	12	52806549	52814551	-	3312	protein_coding	keratin 4 [Source:HGNC Symbol;Acc:HGNC:6441]
ENSG00000144802	2544.5	4444.01	-0.804654	2.74106e-08	6.41479e-06	NFKBIZ	3	101827991	101861022	+	5902	protein_coding	NFKB inhibitor zeta [Source:HGNC Symbol;Acc:HGNC:29805]
ENSG00000167685	1596.84	964.871	0.726636	3.31944e-08	7.70251e-06	ZNF444	19	56132599	56160893	+	7239	protein_coding	zinc finger protein 444 [Source:HGNC Symbol;Acc:HGNC:16052]
ENSG00000154930	1745.85	963.576	0.857174	3.40898e-08	7.81812e-06	ACSS1	20	25006230	25058980	-	8691	protein_coding	acyl-CoA synthetase short chain family member 1 [Source:HGNC Symbol;Acc:HGNC:16091]
ENSG00000132256	569.478	315.886	0.849336	3.42637e-08	7.81812e-06	TRIM5	11	5663557	5938619	-	4804	protein_coding	tripartite motif containing 5 [Source:HGNC Symbol;Acc:HGNC:16276]
ENSG00000168439	3621.68	2395.53	0.596329	3.50854e-08	7.90381e-06	STIP1	11	64185272	64204543	+	4657	protein_coding	stress induced phosphoprotein 1 [Source:HGNC Symbol;Acc:HGNC:11387]
ENSG00000145604	777.053	468.877	0.728875	3.52166e-08	7.90381e-06	SKP2	5	36151989	36184319	+	3837	protein_coding	S-phase kinase associated protein 2 [Source:HGNC Symbol;Acc:HGNC:10901]
ENSG00000263327	119.108	33.0133	1.85052	3.83616e-08	8.48875e-06	TAPT1-AS1	4	16226685	16320140	+	2763	antisense	TAPT1 antisense RNA 1 (head to head) [Source:HGNC Symbol;Acc:HGNC:26832]
ENSG00000197021	468.794	817.765	-0.803093	3.87508e-08	8.48875e-06	CXorf40B	X	149929527	149938811	-	2509	protein_coding	chromosome X open reading frame 40B [Source:HGNC Symbol;Acc:HGNC:17402]
ENSG00000205531	1621.61	977.871	0.729885	3.87529e-08	8.48875e-06	NAP1L4	11	2944431	2992377	-	5200	protein_coding	nucleosome assembly protein 1 like 4 [Source:HGNC Symbol;Acc:HGNC:7640]
ENSG00000095564	499.47	909.898	-0.865062	4.32506e-08	9.38425e-06	BTAF1	10	91923769	92030325	+	7582	protein_coding	B-TFIID TATA-box binding protein associated factor 1 [Source:HGNC Symbol;Acc:HGNC:17307]
ENSG00000179094	446.602	900.191	-1.0119	4.35265e-08	9.38425e-06	PER1	17	8140472	8156506	-	7002	protein_coding	period circadian regulator 1 [Source:HGNC Symbol;Acc:HGNC:8845]
ENSG00000108773	1992.67	1115.58	0.837082	4.46172e-08	9.54424e-06	KAT2A	17	42113108	42121358	-	3769	protein_coding	lysine acetyltransferase 2A [Source:HGNC Symbol;Acc:HGNC:4201]
ENSG00000280128	80.4848	21.5036	1.90565	4.63228e-08	9.83229e-06	AL662795.1	6	30282349	30286054	-	3706	TEC
ENSG00000158201	2741.18	1699.3	0.690012	4.91892e-08	1.03604e-05	ABHD3	18	21650897	21704805	-	4366	protein_coding	abhydrolase domain containing 3 [Source:HGNC Symbol;Acc:HGNC:18718]
ENSG00000117593	513.31	287.799	0.835181	5.15473e-08	1.07742e-05	DARS2	1	173824503	173858546	+	3689	protein_coding	aspartyl-tRNA synthetase 2, mitochondrial [Source:HGNC Symbol;Acc:HGNC:25538]
ENSG00000166387	1076.31	587.696	0.873106	5.39696e-08	1.1195e-05	PPFIBP2	11	7513298	7657127	+	9617	protein_coding	PPFIA binding protein 2 [Source:HGNC Symbol;Acc:HGNC:9250]
ENSG00000106799	1013.43	1669.93	-0.720541	5.46323e-08	1.12473e-05	TGFBR1	9	99104038	99154192	+	6844	protein_coding	transforming growth factor beta receptor 1 [Source:HGNC Symbol;Acc:HGNC:11772]
ENSG00000132635	283.142	129.151	1.13181	5.6964e-08	1.16398e-05	PCED1A	20	2835314	2841190	-	2341	protein_coding	PC-esterase domain containing 1A [Source:HGNC Symbol;Acc:HGNC:16212]
ENSG00000259768	91.4275	24.8743	1.87585	5.86801e-08	1.18295e-05	AC004943.2	16	72665170	72791624	+	4842	antisense
ENSG00000126243	298.426	141.373	1.07713	5.87565e-08	1.18295e-05	LRFN3	19	35935358	35945767	+	4044	protein_coding	leucine rich repeat and fibronectin type III domain containing 3 [Source:HGNC Symbol;Acc:HGNC:28370]
ENSG00000105976	2321.8	1391.19	0.7391	6.37772e-08	1.27466e-05	MET	7	116672390	116798386	+	7039	protein_coding	MET proto-oncogene, receptor tyrosine kinase [Source:HGNC Symbol;Acc:HGNC:7029]
ENSG00000110711	422.58	213.407	0.985196	6.49623e-08	1.28894e-05	AIP	11	67483041	67491103	+	1640	protein_coding	aryl hydrocarbon receptor interacting protein [Source:HGNC Symbol;Acc:HGNC:358]
ENSG00000278619	267.688	122.583	1.12827	6.91995e-08	1.36313e-05	MRM1	17	36601572	36608971	+	1857	protein_coding	mitochondrial rRNA methyltransferase 1 [Source:HGNC Symbol;Acc:HGNC:26202]
ENSG00000235772	29.0002	121.455	-2.07162	6.97088e-08	1.36335e-05	AP001625.2	21	42560374	42561934	-	575	antisense
ENSG00000197283	574.209	314.149	0.869864	7.2612e-08	1.41006e-05	SYNGAP1	6	33419661	33457541	+	12129	protein_coding	synaptic Ras GTPase activating protein 1 [Source:HGNC Symbol;Acc:HGNC:11497]
ENSG00000263847	39.2654	116.317	-1.56736	7.66796e-08	1.47857e-05	AP005899.1	18	9112404	9115877	-	544	antisense
ENSG00000012779	1368.91	2242.48	-0.712226	7.95836e-08	1.52383e-05	ALOX5	10	45374176	45446119	+	3730	protein_coding	arachidonate 5-lipoxygenase [Source:HGNC Symbol;Acc:HGNC:435]
ENSG00000144655	302.148	567.264	-0.908822	9.971e-08	1.89594e-05	CSRNP1	3	39141855	39154562	-	3214	protein_coding	cysteine and serine rich nuclear protein 1 [Source:HGNC Symbol;Acc:HGNC:14300]
ENSG00000129521	124.81	262.738	-1.07235	1.01911e-07	1.92442e-05	EGLN3	14	33924231	34462774	-	7359	protein_coding	egl-9 family hypoxia inducible factor 3 [Source:HGNC Symbol;Acc:HGNC:14661]
ENSG00000084733	2153.14	1423.75	0.596735	1.35965e-07	2.5499e-05	RAB10	2	26034107	26137454	+	3631	protein_coding	RAB10, member RAS oncogene family [Source:HGNC Symbol;Acc:HGNC:9759]
ENSG00000124181	305.562	547.118	-0.839993	1.5031e-07	2.79007e-05	PLCG1	20	41136960	41196801	+	9648	protein_coding	phospholipase C gamma 1 [Source:HGNC Symbol;Acc:HGNC:9065]
ENSG00000101049	716.212	416.758	0.781001	1.50809e-07	2.79007e-05	SGK2	20	43558968	43588237	+	4374	protein_coding	SGK2, serine/threonine kinase 2 [Source:HGNC Symbol;Acc:HGNC:13900]
ENSG00000196083	1472.38	2746.15	-0.899545	1.54501e-07	2.83919e-05	IL1RAP	3	190514051	190659750	+	11558	protein_coding	interleukin 1 receptor accessory protein [Source:HGNC Symbol;Acc:HGNC:5995]
ENSG00000123843	1785.69	3340.94	-0.903994	1.6787e-07	3.06429e-05	C4BPB	1	207088842	207099993	+	3219	protein_coding	complement component 4 binding protein beta [Source:HGNC Symbol;Acc:HGNC:1328]
ENSG00000104823	722.907	394.565	0.874477	1.8405e-07	3.33739e-05	ECH1	19	38815422	38832005	-	2467	protein_coding	enoyl-CoA hydratase 1 [Source:HGNC Symbol;Acc:HGNC:3149]
ENSG00000106665	2088.88	1269.53	0.718047	1.87512e-07	3.37781e-05	CLIP2	7	74289475	74405943	+	7315	protein_coding	CAP-Gly domain containing linker protein 2 [Source:HGNC Symbol;Acc:HGNC:2586]
ENSG00000239306	704.137	400.252	0.814023	1.97429e-07	3.5332e-05	RBM14	11	66616582	66627347	+	3937	protein_coding	RNA binding motif protein 14 [Source:HGNC Symbol;Acc:HGNC:14219]
ENSG00000186470	234.141	110.361	1.08391	2.04956e-07	3.6225e-05	BTN3A2	6	26365159	26378320	+	7042	protein_coding	butyrophilin subfamily 3 member A2 [Source:HGNC Symbol;Acc:HGNC:1139]
ENSG00000106266	342.367	658.184	-0.943456	2.05065e-07	3.6225e-05	SNX8	7	2251770	2354318	-	5773	protein_coding	sorting nexin 8 [Source:HGNC Symbol;Acc:HGNC:14972]
ENSG00000072682	842.27	418.46	1.00922	2.08921e-07	3.66344e-05	P4HA2	5	132191838	132295315	-	8502	protein_coding	prolyl 4-hydroxylase subunit alpha 2 [Source:HGNC Symbol;Acc:HGNC:8547]
ENSG00000005020	1064.36	623.012	0.77299	2.10058e-07	3.66344e-05	SKAP2	7	26667062	26995239	-	5520	protein_coding	src kinase associated phosphoprotein 2 [Source:HGNC Symbol;Acc:HGNC:15687]
ENSG00000189223	4921.45	3097.13	0.668054	2.12057e-07	3.67439e-05	PAX8-AS1	2	113211522	113276581	+	17274	processed_transcript	PAX8 antisense RNA 1 [Source:HGNC Symbol;Acc:HGNC:49271]
ENSG00000159063	623.698	370.835	0.750172	2.1337e-07	3.67439e-05	ALG8	11	78100936	78139660	-	3448	protein_coding	ALG8, alpha-1,3-glucosyltransferase [Source:HGNC Symbol;Acc:HGNC:23161]
ENSG00000258839	218.613	429.418	-0.975626	2.2058e-07	3.77481e-05	MC1R	16	89912119	89920977	+	5566	protein_coding	melanocortin 1 receptor [Source:HGNC Symbol;Acc:HGNC:6929]
ENSG00000132740	610.4	350.319	0.801522	2.22684e-07	3.78715e-05	IGHMBP2	11	68903842	68940602	+	6465	protein_coding	immunoglobulin mu binding protein 2 [Source:HGNC Symbol;Acc:HGNC:5542]
ENSG00000136999	411.089	207.406	0.987322	2.27787e-07	3.85002e-05	NOV	8	119416306	119424353	+	2673	protein_coding	nephroblastoma overexpressed [Source:HGNC Symbol;Acc:HGNC:7885]
ENSG00000227036	169.65	336.609	-0.99001	2.29688e-07	3.85301e-05	LINC00511	17	72323123	72640472	-	8615	lincRNA	long intergenic non-protein coding RNA 511 [Source:HGNC Symbol;Acc:HGNC:43564]
ENSG00000128268	801.816	429.239	0.902598	2.30778e-07	3.85301e-05	MGAT3	22	39457344	39492194	+	5457	protein_coding	mannosyl (beta-1,4-)-glycoprotein beta-1,4-N-acetylglucosaminyltransferase [Source:HGNC Symbol;Acc:HGNC:7046]
ENSG00000166446	101.855	227.954	-1.16348	2.41112e-07	4.00114e-05	CDYL2	16	80597906	80804329	-	8557	protein_coding	chromodomain Y like 2 [Source:HGNC Symbol;Acc:HGNC:23030]
ENSG00000196787	90.4979	20.1791	2.16758	2.47612e-07	4.06296e-05	HIST1H2AG	6	27133042	27135291	+	2250	protein_coding	histone cluster 1 H2A family member g [Source:HGNC Symbol;Acc:HGNC:4737]
ENSG00000185753	356.896	606.108	-0.764464	2.48241e-07	4.06296e-05	CXorf38	X	40626921	40647554	-	6043	protein_coding	chromosome X open reading frame 38 [Source:HGNC Symbol;Acc:HGNC:28589]
ENSG00000188818	246.907	99.7391	1.30528	2.49288e-07	4.06296e-05	ZDHHC11	5	795606	850986	-	6953	protein_coding	zinc finger DHHC-type containing 11 [Source:HGNC Symbol;Acc:HGNC:19158]
ENSG00000024422	2649.55	1653.35	0.680432	2.60705e-07	4.22389e-05	EHD2	19	47713343	47743134	+	3923	protein_coding	EH domain containing 2 [Source:HGNC Symbol;Acc:HGNC:3243]
ENSG00000214021	903.675	1396.44	-0.62763	2.64584e-07	4.26152e-05	TTLL3	3	9808086	9855138	+	10365	protein_coding	tubulin tyrosine ligase like 3 [Source:HGNC Symbol;Acc:HGNC:24483]
ENSG00000105855	1420.29	2119.64	-0.577818	2.719e-07	4.35374e-05	ITGB8	7	20330702	20415754	+	15156	protein_coding	integrin subunit beta 8 [Source:HGNC Symbol;Acc:HGNC:6163]
ENSG00000100003	229.039	503.19	-1.13563	2.88367e-07	4.59057e-05	SEC14L2	22	30396857	30425317	+	5985	protein_coding	SEC14 like lipid binding 2 [Source:HGNC Symbol;Acc:HGNC:10699]
ENSG00000214176	492.238	879.349	-0.837735	2.98629e-07	4.72646e-05	PLEKHM1P1	17	64779259	64837154	-	8469	transcribed_unprocessed_pseudogene	pleckstrin homology and RUN domain containing M1 pseudogene 1 [Source:HGNC Symbol;Acc:HGNC:35411]
ENSG00000172828	971.774	1582.81	-0.703817	3.03028e-07	4.76851e-05	CES3	16	66961237	66975148	+	4935	protein_coding	carboxylesterase 3 [Source:HGNC Symbol;Acc:HGNC:1865]
ENSG00000035499	490.797	273.534	0.843081	3.08683e-07	4.80849e-05	DEPDC1B	5	60596912	60700190	-	3806	protein_coding	DEP domain containing 1B [Source:HGNC Symbol;Acc:HGNC:24902]
ENSG00000083097	432.576	727.798	-0.750394	3.09081e-07	4.80849e-05	DOPEY1	6	83067666	83171350	+	10045	protein_coding	dopey family member 1 [Source:HGNC Symbol;Acc:HGNC:21194]
ENSG00000163513	1406.69	906.91	0.633186	3.51357e-07	5.43532e-05	TGFBR2	3	30606502	30694142	+	4704	protein_coding	transforming growth factor beta receptor 2 [Source:HGNC Symbol;Acc:HGNC:11773]
ENSG00000023171	249.118	112.983	1.14266	3.75181e-07	5.77126e-05	GRAMD1B	11	123358428	123627774	+	14863	protein_coding	GRAM domain containing 1B [Source:HGNC Symbol;Acc:HGNC:29214]
ENSG00000105245	507.954	232.484	1.12772	3.94018e-07	6.02715e-05	NUMBL	19	40665905	40690972	-	5823	protein_coding	NUMB like, endocytic adaptor protein [Source:HGNC Symbol;Acc:HGNC:8061]
ENSG00000168802	1284.94	729.102	0.817484	3.99592e-07	6.04751e-05	CHTF8	16	69118010	69132584	-	3383	protein_coding	chromosome transmission fidelity factor 8 [Source:HGNC Symbol;Acc:HGNC:24353]
ENSG00000175643	434.991	231.069	0.911556	4.01796e-07	6.04751e-05	RMI2	16	11249619	11351762	+	2701	protein_coding	RecQ mediated genome instability 2 [Source:HGNC Symbol;Acc:HGNC:28349]
ENSG00000187583	229.81	403.382	-0.811721	4.01974e-07	6.04751e-05	PLEKHN1	1	966497	975865	+	2833	protein_coding	pleckstrin homology domain containing N1 [Source:HGNC Symbol;Acc:HGNC:25284]
ENSG00000171992	1521.53	866.409	0.812152	4.38724e-07	6.56432e-05	SYNPO	5	150601080	150659220	+	10258	protein_coding	synaptopodin [Source:HGNC Symbol;Acc:HGNC:30672]
ENSG00000132254	1021.97	1705.37	-0.738969	4.66025e-07	6.9349e-05	ARFIP2	11	6474683	6481479	-	5312	protein_coding	ADP ribosylation factor interacting protein 2 [Source:HGNC Symbol;Acc:HGNC:17160]
ENSG00000101752	1669.43	2809.48	-0.750944	4.7344e-07	7.00717e-05	MIB1	18	21704957	21870957	+	10033	protein_coding	mindbomb E3 ubiquitin protein ligase 1 [Source:HGNC Symbol;Acc:HGNC:21086]
ENSG00000174738	189.862	385.397	-1.02008	4.80186e-07	7.06881e-05	NR1D2	3	23945260	23980618	+	5820	protein_coding	nuclear receptor subfamily 1 group D member 2 [Source:HGNC Symbol;Acc:HGNC:7963]
ENSG00000133275	1121.61	1683.02	-0.585751	5.07875e-07	7.43643e-05	CSNK1G2	19	1941149	1981338	+	3804	protein_coding	casein kinase 1 gamma 2 [Source:HGNC Symbol;Acc:HGNC:2455]
ENSG00000161509	28.0417	106.719	-1.9338	5.10597e-07	7.43652e-05	GRIN2C	17	74842023	74861504	-	8574	protein_coding	glutamate ionotropic receptor NMDA type subunit 2C [Source:HGNC Symbol;Acc:HGNC:4587]
ENSG00000150401	351.677	603.589	-0.779424	5.16857e-07	7.48786e-05	DCUN1D2	13	113455819	113490952	-	4346	protein_coding	defective in cullin neddylation 1 domain containing 2 [Source:HGNC Symbol;Acc:HGNC:20328]
ENSG00000127311	530.933	292.752	0.859275	5.22078e-07	7.51668e-05	HELB	12	66302545	66347645	+	13796	protein_coding	DNA helicase B [Source:HGNC Symbol;Acc:HGNC:17196]
ENSG00000128342	377.666	1433.44	-1.9245	5.24337e-07	7.51668e-05	LIF	22	30240447	30246851	-	3969	protein_coding	LIF, interleukin 6 family cytokine [Source:HGNC Symbol;Acc:HGNC:6596]
ENSG00000137193	225.716	404.423	-0.841427	5.28517e-07	7.52942e-05	PIM1	6	37170203	37175426	+	2977	protein_coding	Pim-1 proto-oncogene, serine/threonine kinase [Source:HGNC Symbol;Acc:HGNC:8986]
ENSG00000129467	44.2936	117.714	-1.41058	5.31028e-07	7.52942e-05	ADCY4	14	24318349	24335093	-	8067	protein_coding	adenylate cyclase 4 [Source:HGNC Symbol;Acc:HGNC:235]
ENSG00000267858	83.6144	23.2473	1.84376	5.33475e-07	7.52942e-05	MZF1-AS1	19	58559129	58574797	+	2968	antisense	MZF1 antisense RNA 1 [Source:HGNC Symbol;Acc:HGNC:51271]
ENSG00000118961	476.404	276.024	0.78723	5.47424e-07	7.68668e-05	LDAH	2	20684014	20823130	-	4433	protein_coding	lipid droplet associated hydrolase [Source:HGNC Symbol;Acc:HGNC:26145]
ENSG00000160180	180.665	395.39	-1.12805	5.58757e-07	7.80578e-05	TFF3	21	42311667	42315651	-	1168	protein_coding	trefoil factor 3 [Source:HGNC Symbol;Acc:HGNC:11757]
ENSG00000125863	213.697	103.688	1.04431	6.51405e-07	9.05387e-05	MKKS	20	10401009	10434222	-	6953	protein_coding	McKusick-Kaufman syndrome [Source:HGNC Symbol;Acc:HGNC:7108]
ENSG00000162231	1354.89	865.049	0.647526	6.62142e-07	9.15662e-05	NXF1	11	62792123	62806302	-	6194	protein_coding	nuclear RNA export factor 1 [Source:HGNC Symbol;Acc:HGNC:8071]
ENSG00000068784	233.881	115.731	1.01444	6.74583e-07	9.28178e-05	SRBD1	2	45388680	45612165	-	5045	protein_coding	S1 RNA binding domain 1 [Source:HGNC Symbol;Acc:HGNC:25521]
ENSG00000215440	272.864	483.774	-0.825849	7.12241e-07	9.75093e-05	NPEPL1	20	58689131	58719238	+	7641	protein_coding	aminopeptidase like 1 [Source:HGNC Symbol;Acc:HGNC:16244]
ENSG00000109046	1785.12	2680.23	-0.586573	7.1746e-07	9.77351e-05	WSB1	17	27294076	27315926	+	8602	protein_coding	WD repeat and SOCS box containing 1 [Source:HGNC Symbol;Acc:HGNC:19221]
ENSG00000086696	2764.91	1575.76	0.810981	7.53845e-07	0.000102183	HSD17B2	16	82035004	82098534	+	9550	protein_coding	hydroxysteroid 17-beta dehydrogenase 2 [Source:HGNC Symbol;Acc:HGNC:5211]
ENSG00000085788	226.424	427.558	-0.917701	7.77247e-07	0.000104836	DDHD2	8	38225218	38275558	+	10686	protein_coding	DDHD domain containing 2 [Source:HGNC Symbol;Acc:HGNC:29106]
ENSG00000278828	110.84	24.9222	2.15859	8.21975e-07	0.000109969	HIST1H3H	6	27810064	27811300	+	1237	protein_coding	histone cluster 1 H3 family member h [Source:HGNC Symbol;Acc:HGNC:4775]
ENSG00000107159	274.525	505.082	-0.878314	8.23329e-07	0.000109969	CA9	9	35673856	35681159	+	1670	protein_coding	carbonic anhydrase 9 [Source:HGNC Symbol;Acc:HGNC:1383]
ENSG00000144381	10526.1	6304.33	0.739606	8.35033e-07	0.000110991	HSPD1	2	197486581	197516737	-	4245	protein_coding	heat shock protein family D (Hsp60) member 1 [Source:HGNC Symbol;Acc:HGNC:5261]
ENSG00000136877	994.297	1531.66	-0.623512	8.68127e-07	0.000114832	FPGS	9	127794597	127814327	+	3931	protein_coding	folylpolyglutamate synthase [Source:HGNC Symbol;Acc:HGNC:3824]
ENSG00000162600	140.748	56.429	1.31898	8.8236e-07	0.000116153	OMA1	1	58415384	58546802	-	3718	protein_coding	OMA1 zinc metallopeptidase [Source:HGNC Symbol;Acc:HGNC:29661]
ENSG00000273802	110.625	34.9116	1.66711	8.88254e-07	0.00011637	HIST1H2BG	6	26215159	26216692	-	1534	protein_coding	histone cluster 1 H2B family member g [Source:HGNC Symbol;Acc:HGNC:4746]
ENSG00000258056	119.15	40.6041	1.5547	8.93427e-07	0.00011649	AC009779.2	12	55729104	55730852	+	1443	antisense
ENSG00000196739	1105.41	552.562	1.0001	9.27138e-07	0.000120313	COL27A1	9	114155560	114312511	+	13988	protein_coding	collagen type XXVII alpha 1 chain [Source:HGNC Symbol;Acc:HGNC:22986]
ENSG00000186480	720.823	1241.14	-0.783825	9.44434e-07	0.000121979	INSIG1	7	155297776	155310235	+	3650	protein_coding	insulin induced gene 1 [Source:HGNC Symbol;Acc:HGNC:6083]
ENSG00000131061	195.504	86.0276	1.18205	9.68257e-07	0.000124469	ZNF341	20	33731657	33792269	+	5457	protein_coding	zinc finger protein 341 [Source:HGNC Symbol;Acc:HGNC:15992]
ENSG00000135720	3432.49	5091.11	-0.568795	9.73623e-07	0.000124574	DYNC1LI2	16	66720893	66751798	-	8278	protein_coding	dynein cytoplasmic 1 light intermediate chain 2 [Source:HGNC Symbol;Acc:HGNC:2966]
ENSG00000128272	1811.75	2679.75	-0.564646	9.96843e-07	0.000126951	ATF4	22	39519695	39522685	+	2514	protein_coding	activating transcription factor 4 [Source:HGNC Symbol;Acc:HGNC:786]
ENSG00000074696	2379.74	1615.89	0.558705	1.02021e-06	0.000129326	HACD3	15	65530418	65578352	+	7097	protein_coding	3-hydroxyacyl-CoA dehydratase 3 [Source:HGNC Symbol;Acc:HGNC:24175]
ENSG00000141441	2497.71	1519.05	0.717692	1.03103e-06	0.000129803	GAREM1	18	32124877	32470484	-	7568	protein_coding	GRB2 associated regulator of MAPK1 subtype 1 [Source:HGNC Symbol;Acc:HGNC:26136]
ENSG00000091490	2779.56	1841.83	0.593802	1.03345e-06	0.000129803	SEL1L3	4	25747427	25863760	-	7489	protein_coding	SEL1L family member 3 [Source:HGNC Symbol;Acc:HGNC:29108]
ENSG00000162601	275.861	482.376	-0.807044	1.07451e-06	0.000134343	MYSM1	1	58654739	58700092	-	8938	protein_coding	Myb like, SWIRM and MPN domains 1 [Source:HGNC Symbol;Acc:HGNC:29401]
ENSG00000110721	832.826	1250.46	-0.586681	1.19913e-06	0.00014898	CHKA	11	68052859	68121444	-	3877	protein_coding	choline kinase alpha [Source:HGNC Symbol;Acc:HGNC:1937]
ENSG00000178127	105.112	261.892	-1.31908	1.20246e-06	0.00014898	NDUFV2	18	9102630	9134345	+	2711	protein_coding	NADH:ubiquinone oxidoreductase core subunit V2 [Source:HGNC Symbol;Acc:HGNC:7717]
ENSG00000141497	208.409	391.599	-0.910782	1.30872e-06	0.000161281	ZMYND15	17	4740015	4746119	+	3303	protein_coding	zinc finger MYND-type containing 15 [Source:HGNC Symbol;Acc:HGNC:20997]
ENSG00000109111	1459.62	2288.91	-0.649283	1.31352e-06	0.000161281	SUPT6H	17	28662091	28702684	+	10620	protein_coding	SPT6 homolog, histone chaperone [Source:HGNC Symbol;Acc:HGNC:11470]
ENSG00000235721	208.759	94.1342	1.14989	1.33717e-06	0.000163451	AC013268.3	2	110007675	110010783	+	2324	processed_pseudogene
ENSG00000119125	1116.1	682.879	0.709162	1.39975e-06	0.000170047	GDA	9	72114595	72257193	+	7904	protein_coding	guanine deaminase [Source:HGNC Symbol;Acc:HGNC:4212]
ENSG00000274750	207.095	98.0266	1.0793	1.40355e-06	0.000170047	HIST1H3E	6	26224199	26227473	+	2679	protein_coding	histone cluster 1 H3 family member e [Source:HGNC Symbol;Acc:HGNC:4769]
ENSG00000138780	270.977	137.127	0.982418	1.4727e-06	0.000177638	GSTCD	4	105708778	105847728	+	6295	protein_coding	glutathione S-transferase C-terminal domain containing [Source:HGNC Symbol;Acc:HGNC:25806]
ENSG00000163507	665.146	408.111	0.705065	1.4905e-06	0.000178998	CIP2A	3	108549869	108589644	-	4579	protein_coding	cell proliferation regulating inhibitor of protein phosphatase 2A [Source:HGNC Symbol;Acc:HGNC:29302]
ENSG00000227959	4.37793	34.558	-2.97975	1.59048e-06	0.000190171	AL451042.2	1	16155211	16157329	+	904	antisense
ENSG00000272734	54.5118	129.189	-1.24639	1.59774e-06	0.000190208	ADIRF-AS1	10	86965345	86971311	-	5748	processed_transcript	ADIRF antisense RNA 1 [Source:HGNC Symbol;Acc:HGNC:45127]
ENSG00000094916	2115.92	1437.96	0.557414	1.63848e-06	0.000194213	CBX5	12	54230940	54280133	-	15040	protein_coding	chromobox 5 [Source:HGNC Symbol;Acc:HGNC:1555]
ENSG00000127329	1094.33	1686.81	-0.624201	1.67231e-06	0.000197369	PTPRB	12	70515866	70637440	-	14542	protein_coding	protein tyrosine phosphatase, receptor type B [Source:HGNC Symbol;Acc:HGNC:9665]
ENSG00000251322	150.174	277.108	-0.884163	1.67982e-06	0.000197404	SHANK3	22	50674415	50733298	+	7455	protein_coding	SH3 and multiple ankyrin repeat domains 3 [Source:HGNC Symbol;Acc:HGNC:14294]
ENSG00000096746	2308.3	1458.76	0.662136	1.83426e-06	0.000214631	HNRNPH3	10	68331174	68343191	+	5373	protein_coding	heterogeneous nuclear ribonucleoprotein H3 [Source:HGNC Symbol;Acc:HGNC:5043]
ENSG00000204175	168.947	319.691	-0.922019	1.85312e-06	0.000215855	GPRIN2	10	46549044	46555530	-	1968	protein_coding	G protein regulated inducer of neurite outgrowth 2 [Source:HGNC Symbol;Acc:HGNC:23730]
ENSG00000237945	97.2296	33.3871	1.54186	1.86048e-06	0.000215855	LINC00649	21	33915534	33977691	+	14336	antisense	long intergenic non-protein coding RNA 649 [Source:HGNC Symbol;Acc:HGNC:44305]
ENSG00000196924	12918	8899.22	0.537678	1.90995e-06	0.000220659	FLNA	X	154348524	154374638	-	10585	protein_coding	filamin A [Source:HGNC Symbol;Acc:HGNC:3754]
ENSG00000170385	429.384	681.427	-0.666143	1.94229e-06	0.000223454	SLC30A1	1	211571568	211578742	-	5474	protein_coding	solute carrier family 30 member 1 [Source:HGNC Symbol;Acc:HGNC:11012]
ENSG00000198794	168.293	384.377	-1.19209	1.96971e-06	0.000225659	SCAMP5	15	74957219	75021496	+	4873	protein_coding	secretory carrier membrane protein 5 [Source:HGNC Symbol;Acc:HGNC:30386]
ENSG00000163945	504.758	824.985	-0.709514	2.08126e-06	0.000237052	UVSSA	4	1347266	1395992	+	15773	protein_coding	UV stimulated scaffold protein A [Source:HGNC Symbol;Acc:HGNC:29304]
ENSG00000101347	142.771	63.2679	1.17369	2.08647e-06	0.000237052	SAMHD1	20	36889773	36951901	-	11261	protein_coding	SAM and HD domain containing deoxynucleoside triphosphate triphosphohydrolase 1 [Source:HGNC Symbol;Acc:HGNC:15925]
ENSG00000198758	2487.08	4078.3	-0.713605	2.12015e-06	0.000239884	EPS8L3	1	109750080	109764027	-	3477	protein_coding	EPS8 like 3 [Source:HGNC Symbol;Acc:HGNC:21297]
ENSG00000250986	191.732	58.2891	1.71646	2.14445e-06	0.000241635	AC141928.1	4	3758748	3763390	-	4525	lincRNA
ENSG00000150594	59.7178	180.491	-1.59847	2.15847e-06	0.000242025	ADRA2A	10	111077163	111080907	+	3745	protein_coding	adrenoceptor alpha 2A [Source:HGNC Symbol;Acc:HGNC:281]
ENSG00000174233	1256.09	825.82	0.605075	2.1656e-06	0.000242025	ADCY6	12	48766194	48789037	-	8410	protein_coding	adenylate cyclase 6 [Source:HGNC Symbol;Acc:HGNC:237]
ENSG00000127831	3534.97	2400.65	0.558454	2.22044e-06	0.000245652	VIL1	2	218419092	218453295	+	6920	protein_coding	villin 1 [Source:HGNC Symbol;Acc:HGNC:12690]
ENSG00000165392	124.175	270.207	-1.12326	2.22102e-06	0.000245652	WRN	8	31033801	31173769	+	5634	protein_coding	Werner syndrome RecQ like helicase [Source:HGNC Symbol;Acc:HGNC:12791]
ENSG00000140254	237.653	407.42	-0.778135	2.22496e-06	0.000245652	DUOXA1	15	45117367	45129938	-	3721	protein_coding	dual oxidase maturation factor 1 [Source:HGNC Symbol;Acc:HGNC:26507]
ENSG00000175782	907.777	1489.98	-0.715334	2.35654e-06	0.000259134	SLC35E3	12	68746106	68793964	+	19501	protein_coding	solute carrier family 35 member E3 [Source:HGNC Symbol;Acc:HGNC:20864]
ENSG00000185442	111.866	40.5677	1.46404	2.4515e-06	0.00026823	FAM174B	15	92617443	92809884	-	4657	protein_coding	family with sequence similarity 174 member B [Source:HGNC Symbol;Acc:HGNC:34339]
ENSG00000166435	257.033	136.893	0.908897	2.45885e-06	0.00026823	XRRA1	11	74807739	74949200	-	9086	protein_coding	X-ray radiation resistance associated 1 [Source:HGNC Symbol;Acc:HGNC:18868]
ENSG00000171163	586.324	351.5	0.737851	2.54375e-06	0.000276391	ZNF692	1	248850006	248859144	-	3929	protein_coding	zinc finger protein 692 [Source:HGNC Symbol;Acc:HGNC:26049]
ENSG00000111206	949.889	594.128	0.677133	2.55613e-06	0.000276638	FOXM1	12	2857681	2877155	-	4899	protein_coding	forkhead box M1 [Source:HGNC Symbol;Acc:HGNC:3818]
ENSG00000018510	1005.01	663.587	0.599025	2.59824e-06	0.000280088	AGPS	2	177392644	177559299	+	8965	protein_coding	alkylglycerone phosphate synthase [Source:HGNC Symbol;Acc:HGNC:327]
ENSG00000095637	234.057	106.907	1.13035	2.65782e-06	0.000285387	SORBS1	10	95311771	95561414	-	10819	protein_coding	sorbin and SH3 domain containing 1 [Source:HGNC Symbol;Acc:HGNC:14565]
ENSG00000140299	503.385	793.611	-0.656088	2.68107e-06	0.000286759	BNIP2	15	59659146	59689534	-	7969	protein_coding	BCL2 interacting protein 2 [Source:HGNC Symbol;Acc:HGNC:1083]
ENSG00000198919	892.992	429.879	1.05467	2.76508e-06	0.0002939	DZIP3	3	108589682	108694846	+	6972	protein_coding	DAZ interacting zinc finger protein 3 [Source:HGNC Symbol;Acc:HGNC:30938]
ENSG00000213923	573.294	914.461	-0.673314	2.7693e-06	0.0002939	CSNK1E	22	38290691	38318084	-	6246	protein_coding	casein kinase 1 epsilon [Source:HGNC Symbol;Acc:HGNC:2453]
ENSG00000099377	779.074	440.453	0.822774	2.88618e-06	0.000304393	HSD3B7	16	30985207	30989152	+	2495	protein_coding	hydroxy-delta-5-steroid dehydrogenase, 3 beta- and steroid delta-isomerase 7 [Source:HGNC Symbol;Acc:HGNC:18324]
ENSG00000188747	378.074	613.09	-0.697633	2.89201e-06	0.000304393	NOXA1	9	137423350	137434406	+	1678	protein_coding	NADPH oxidase activator 1 [Source:HGNC Symbol;Acc:HGNC:10668]
ENSG00000166833	255.272	135.8	0.90971	2.90152e-06	0.000304393	NAV2	11	19350724	20121598	+	14535	protein_coding	neuron navigator 2 [Source:HGNC Symbol;Acc:HGNC:15997]
ENSG00000130066	1218.69	2142.42	-0.813937	2.94041e-06	0.000307295	SAT1	X	23783173	23786226	+	2498	protein_coding	spermidine/spermine N1-acetyltransferase 1 [Source:HGNC Symbol;Acc:HGNC:10540]
ENSG00000130396	1299.02	1959.72	-0.59331	2.95492e-06	0.000307637	AFDN	6	167826922	167972023	+	13720	protein_coding	afadin, adherens junction formation factor [Source:HGNC Symbol;Acc:HGNC:7137]
ENSG00000176155	753.012	1146.49	-0.606906	3.0158e-06	0.000312787	CCDC57	17	82101460	82212830	-	12397	protein_coding	coiled-coil domain containing 57 [Source:HGNC Symbol;Acc:HGNC:27564]
ENSG00000188994	303.149	505.978	-0.738799	3.03269e-06	0.000313351	ZNF292	6	87152833	87264196	+	13128	protein_coding	zinc finger protein 292 [Source:HGNC Symbol;Acc:HGNC:18410]
ENSG00000141298	315.722	509.819	-0.691594	3.04777e-06	0.000313726	SSH2	17	29625938	29930276	-	12608	protein_coding	slingshot protein phosphatase 2 [Source:HGNC Symbol;Acc:HGNC:30580]
ENSG00000227403	103.372	213.774	-1.04841	3.27966e-06	0.000336331	LINC01806	2	161244739	161249050	+	2377	lincRNA	long intergenic non-protein coding RNA 1806 [Source:HGNC Symbol;Acc:HGNC:52599]
ENSG00000090006	3445.38	4979.49	-0.531318	3.33257e-06	0.000340482	LTBP4	19	40592883	40629818	+	8108	protein_coding	latent transforming growth factor beta binding protein 4 [Source:HGNC Symbol;Acc:HGNC:6717]
ENSG00000254682	50.2979	120.862	-1.26398	3.50933e-06	0.000356317	AP002387.2	11	71448674	71452157	+	680	antisense
ENSG00000196950	772.677	471.958	0.710753	3.51359e-06	0.000356317	SLC39A10	2	195575977	195737702	+	6917	protein_coding	solute carrier family 39 member 10 [Source:HGNC Symbol;Acc:HGNC:20861]
ENSG00000167617	599.821	978.188	-0.705849	3.68046e-06	0.000371863	CDC42EP5	19	54465026	54473264	-	903	protein_coding	CDC42 effector protein 5 [Source:HGNC Symbol;Acc:HGNC:17408]
ENSG00000274414	44.4965	134.999	-1.60337	3.70212e-06	0.000372243	AL121772.1	20	25239007	25245229	-	2335	lincRNA
ENSG00000075651	1991.63	1022.71	0.961422	3.71142e-06	0.000372243	PLD1	3	171600405	171810950	-	12859	protein_coding	phospholipase D1 [Source:HGNC Symbol;Acc:HGNC:9067]
ENSG00000164327	655.487	1047.25	-0.675507	3.77443e-06	0.000377181	RICTOR	5	38937919	39074408	-	13550	protein_coding	RPTOR independent companion of MTOR complex 2 [Source:HGNC Symbol;Acc:HGNC:28611]
ENSG00000156958	304.159	172.351	0.819489	3.80173e-06	0.000378528	GALK2	15	49155656	49367869	+	7531	protein_coding	galactokinase 2 [Source:HGNC Symbol;Acc:HGNC:4119]
ENSG00000148926	139.184	298.375	-1.09754	3.81907e-06	0.000378877	ADM	11	10304680	10307397	+	2718	protein_coding	adrenomedullin [Source:HGNC Symbol;Acc:HGNC:259]
ENSG00000236039	198.442	93.4069	1.08608	3.92576e-06	0.000388055	AC019117.1	7	17405479	17558909	-	2232	lincRNA
ENSG00000111665	583.418	343.318	0.765895	4.04879e-06	0.000397828	CDCA3	12	6844793	6852066	-	5653	protein_coding	cell division cycle associated 3 [Source:HGNC Symbol;Acc:HGNC:14624]
ENSG00000100342	540.606	839.537	-0.634532	4.05368e-06	0.000397828	APOL1	22	36253010	36267530	+	3519	protein_coding	apolipoprotein L1 [Source:HGNC Symbol;Acc:HGNC:618]
ENSG00000134910	1501.36	1038.59	0.531595	4.09075e-06	0.000400032	STT3A	11	125591712	125625215	+	7345	protein_coding	STT3A, catalytic subunit of the oligosaccharyltransferase complex [Source:HGNC Symbol;Acc:HGNC:6172]
ENSG00000198130	582.72	341.299	0.771679	4.11073e-06	0.000400555	HIBCH	2	190189735	190344193	-	7438	protein_coding	3-hydroxyisobutyryl-CoA hydrolase [Source:HGNC Symbol;Acc:HGNC:4908]
ENSG00000198208	110.152	221.474	-1.00876	4.15098e-06	0.000401767	RPS6KL1	14	74903954	74923396	-	7617	protein_coding	ribosomal protein S6 kinase like 1 [Source:HGNC Symbol;Acc:HGNC:20222]
ENSG00000154760	634.615	373.006	0.766819	4.15252e-06	0.000401767	SLFN13	17	35435096	35448837	-	9329	protein_coding	schlafen family member 13 [Source:HGNC Symbol;Acc:HGNC:26481]
ENSG00000064115	1335.3	799.942	0.73859	4.34993e-06	0.000419385	TM7SF3	12	26973195	27014434	-	3888	protein_coding	transmembrane 7 superfamily member 3 [Source:HGNC Symbol;Acc:HGNC:23049]
ENSG00000138641	369.933	588.996	-0.671247	4.40829e-06	0.000423521	HERC3	4	88592423	88708542	+	6981	protein_coding	HECT and RLD domain containing E3 ubiquitin protein ligase 3 [Source:HGNC Symbol;Acc:HGNC:4876]
ENSG00000142677	370.516	608.89	-0.7166	4.52752e-06	0.000433454	IL22RA1	1	24119771	24143121	-	2798	protein_coding	interleukin 22 receptor subunit alpha 1 [Source:HGNC Symbol;Acc:HGNC:13700]
ENSG00000155744	610.78	955.212	-0.644788	4.70048e-06	0.000448446	FAM126B	2	200973718	201071671	-	12810	protein_coding	family with sequence similarity 126 member B [Source:HGNC Symbol;Acc:HGNC:28593]
ENSG00000124523	261.95	144.085	0.862301	4.73366e-06	0.000450043	SIRT5	6	13574529	13615158	+	6507	protein_coding	sirtuin 5 [Source:HGNC Symbol;Acc:HGNC:14933]
ENSG00000106211	10825.1	6497.2	0.736476	5.01737e-06	0.000474494	HSPB1	7	76302544	76304295	+	1634	protein_coding	heat shock protein family B (small) member 1 [Source:HGNC Symbol;Acc:HGNC:5246]
ENSG00000275371	88.0185	30.1511	1.5466	5.0255e-06	0.000474494	AC012645.4	16	30110895	30111955	+	1061	antisense
ENSG00000081277	59.3791	7.15945	3.05516	5.18861e-06	0.00048821	PKP1	1	201283452	201332993	+	6211	protein_coding	plakophilin 1 [Source:HGNC Symbol;Acc:HGNC:9023]
ENSG00000138079	234.4	86.4787	1.43849	5.21303e-06	0.000488829	SLC3A1	2	44275458	44321494	+	6541	protein_coding	solute carrier family 3 member 1 [Source:HGNC Symbol;Acc:HGNC:11025]
ENSG00000116754	1615.82	2380.91	-0.559555	5.30722e-06	0.000494959	SRSF11	1	70205682	70253052	+	8473	protein_coding	serine and arginine rich splicing factor 11 [Source:HGNC Symbol;Acc:HGNC:10782]
ENSG00000111912	1906.85	2898.24	-0.604191	5.31456e-06	0.000494959	NCOA7	6	125781161	125932030	+	7820	protein_coding	nuclear receptor coactivator 7 [Source:HGNC Symbol;Acc:HGNC:21081]
ENSG00000203814	151.145	50.4189	1.58573	5.38271e-06	0.000499607	HIST2H2BF	1	149782689	149812373	-	3196	protein_coding	histone cluster 2 H2B family member f [Source:HGNC Symbol;Acc:HGNC:24700]
ENSG00000166263	227.237	102.288	1.15011	5.47744e-06	0.000506682	STXBP4	17	54968727	55173632	+	18055	protein_coding	syntaxin binding protein 4 [Source:HGNC Symbol;Acc:HGNC:19694]
ENSG00000267296	214.802	106.536	1.01219	5.53334e-06	0.000510129	CEBPA-AS1	19	33302857	33305054	+	2198	antisense	CEBPA divergent transcript [Source:HGNC Symbol;Acc:HGNC:25710]
ENSG00000183856	2090.65	1355.3	0.625675	5.62696e-06	0.000517019	IQGAP3	1	156525405	156572604	-	6742	protein_coding	IQ motif containing GTPase activating protein 3 [Source:HGNC Symbol;Acc:HGNC:20669]
ENSG00000091136	1294.12	703.968	0.877839	5.66364e-06	0.00051865	LAMB1	7	107923799	108003255	-	8140	protein_coding	laminin subunit beta 1 [Source:HGNC Symbol;Acc:HGNC:6486]
ENSG00000104267	6593.89	4502.96	0.55034	5.71856e-06	0.000521933	CA2	8	85463852	85481493	+	2123	protein_coding	carbonic anhydrase 2 [Source:HGNC Symbol;Acc:HGNC:1373]
ENSG00000159958	3.41951	30.9526	-3.18861	5.7973e-06	0.000526794	TNFRSF13C	22	41922023	41926818	-	3944	protein_coding	TNF receptor superfamily member 13C [Source:HGNC Symbol;Acc:HGNC:17755]
ENSG00000102780	451.416	723.724	-0.680281	5.81029e-06	0.000526794	DGKH	13	42040036	42256578	+	19637	protein_coding	diacylglycerol kinase eta [Source:HGNC Symbol;Acc:HGNC:2854]
ENSG00000112079	2245.53	1470.18	0.610997	5.84783e-06	0.000528447	STK38	6	36493892	36547470	-	3576	protein_coding	serine/threonine kinase 38 [Source:HGNC Symbol;Acc:HGNC:17847]
ENSG00000145348	356.157	191.571	0.894835	6.10592e-06	0.000549955	TBCK	4	106041599	106321495	-	11112	protein_coding	TBC1 domain containing kinase [Source:HGNC Symbol;Acc:HGNC:28261]
ENSG00000103264	807.464	1262.25	-0.644964	6.19043e-06	0.000555738	FBXO31	16	87326987	87392142	-	6897	protein_coding	F-box protein 31 [Source:HGNC Symbol;Acc:HGNC:16510]
ENSG00000197142	1186.61	801.369	0.56642	6.29584e-06	0.000563354	ACSL5	10	112374018	112428380	+	4236	protein_coding	acyl-CoA synthetase long chain family member 5 [Source:HGNC Symbol;Acc:HGNC:16526]
ENSG00000131747	2907.05	2006.71	0.534888	6.3246e-06	0.000564084	TOP2A	17	40388516	40417950	-	6437	protein_coding	DNA topoisomerase II alpha [Source:HGNC Symbol;Acc:HGNC:11989]
ENSG00000185215	2476.38	3801.31	-0.618527	6.44121e-06	0.000572619	TNFAIP2	14	103123442	103137439	+	5029	protein_coding	TNF alpha induced protein 2 [Source:HGNC Symbol;Acc:HGNC:11895]
ENSG00000151748	229.781	408.599	-0.830779	6.50404e-06	0.000576334	SAV1	14	50632058	50668331	-	5630	protein_coding	salvador family WW domain containing protein 1 [Source:HGNC Symbol;Acc:HGNC:17795]
ENSG00000185633	32.1719	123.798	-1.93538	6.59158e-06	0.000582207	NDUFA4L2	12	57234903	57240715	-	2806	protein_coding	NDUFA4, mitochondrial complex associated like 2 [Source:HGNC Symbol;Acc:HGNC:29836]
ENSG00000121486	281	143.58	0.966751	6.64109e-06	0.000584693	TRMT1L	1	185118098	185157072	-	4945	protein_coding	tRNA methyltransferase 1 like [Source:HGNC Symbol;Acc:HGNC:16782]
ENSG00000159618	261.308	141.389	0.885505	6.8369e-06	0.000600004	ADGRG5	16	57542421	57591681	+	5852	protein_coding	adhesion G protein-coupled receptor G5 [Source:HGNC Symbol;Acc:HGNC:19010]
ENSG00000184160	189.314	79.2631	1.25544	6.86008e-06	0.000600115	ADRA2C	4	3766348	3768526	+	2179	protein_coding	adrenoceptor alpha 2C [Source:HGNC Symbol;Acc:HGNC:283]
ENSG00000198799	252.529	430.826	-0.77027	6.931e-06	0.000604388	LRIG2	1	113073209	113132260	+	12456	protein_coding	leucine rich repeats and immunoglobulin like domains 2 [Source:HGNC Symbol;Acc:HGNC:20889]
ENSG00000112576	1465.05	2176.86	-0.571441	7.01212e-06	0.00060952	CCND3	6	41934933	42050357	-	5802	protein_coding	cyclin D3 [Source:HGNC Symbol;Acc:HGNC:1585]
ENSG00000160949	963.697	623.509	0.628157	7.19188e-06	0.000623167	TONSL	8	144428775	144444444	-	7111	protein_coding	tonsoku like, DNA repair protein [Source:HGNC Symbol;Acc:HGNC:7801]
ENSG00000009694	647.63	1191.93	-0.879196	7.35962e-06	0.00063569	TENM1	X	124375903	124963817	-	12896	protein_coding	teneurin transmembrane protein 1 [Source:HGNC Symbol;Acc:HGNC:8117]
ENSG00000137491	670.064	351.287	0.932899	7.59128e-06	0.000653638	SLCO2B1	11	75100563	75206549	+	10351	protein_coding	solute carrier organic anion transporter family member 2B1 [Source:HGNC Symbol;Acc:HGNC:10962]
ENSG00000100557	378.085	199.563	0.922439	7.89114e-06	0.000677327	CCDC198	14	57469301	57493867	-	4107	protein_coding	coiled-coil domain containing 198 [Source:HGNC Symbol;Acc:HGNC:20189]
ENSG00000251169	104.394	33.4468	1.63856	7.93417e-06	0.000678892	LINC01843	5	134506552	134509229	+	1107	lincRNA	long intergenic non-protein coding RNA 1843 [Source:HGNC Symbol;Acc:HGNC:52659]
ENSG00000115970	439.65	258.408	0.765611	8.00911e-06	0.00068317	THADA	2	43230836	43596046	-	14220	protein_coding	THADA, armadillo repeat containing [Source:HGNC Symbol;Acc:HGNC:19217]
ENSG00000110917	3127.67	2029.27	0.624079	8.09585e-06	0.000688424	MLEC	12	120686869	120701864	+	6723	protein_coding	malectin [Source:HGNC Symbol;Acc:HGNC:28973]
ENSG00000130821	1583.14	2514.31	-0.667151	8.50869e-06	0.00072129	SLC6A8	X	153688099	153696593	+	5498	protein_coding	solute carrier family 6 member 8 [Source:HGNC Symbol;Acc:HGNC:11055]
ENSG00000072210	1135.84	744.382	0.609415	8.54275e-06	0.000721695	ALDH3A2	17	19648136	19677598	+	6457	protein_coding	aldehyde dehydrogenase 3 family member A2 [Source:HGNC Symbol;Acc:HGNC:403]
ENSG00000114126	595.625	911.911	-0.614547	8.56619e-06	0.000721695	TFDP2	3	141944428	142149544	-	11897	protein_coding	transcription factor Dp-2 [Source:HGNC Symbol;Acc:HGNC:11751]
ENSG00000166750	564.955	936.179	-0.729012	8.82332e-06	0.000741077	SLFN5	17	35243036	35273655	+	10709	protein_coding	schlafen family member 5 [Source:HGNC Symbol;Acc:HGNC:28286]
ENSG00000260404	273.529	457.617	-0.743326	8.90931e-06	0.000746012	AC110079.1	4	118591773	118633729	+	4422	transcribed_unprocessed_pseudogene
ENSG00000219545	396.373	229.595	0.789135	8.97149e-06	0.000748928	UMAD1	7	7640711	7968020	+	3752	protein_coding	UBAP1-MVB12-associated (UMA) domain containing 1 [Source:HGNC Symbol;Acc:HGNC:48955]
ENSG00000153774	362.132	202.11	0.842825	9.00164e-06	0.000749106	CFDP1	16	75293698	75433485	-	3317	protein_coding	craniofacial development protein 1 [Source:HGNC Symbol;Acc:HGNC:1873]
ENSG00000180953	375.946	164.664	1.19053	9.02834e-06	0.000749106	ST20	15	79898840	79923702	-	1614	protein_coding	suppressor of tumorigenicity 20 [Source:HGNC Symbol;Acc:HGNC:33520]
ENSG00000132141	6.86084	39.3086	-2.52971	9.08936e-06	0.000751126	CCT6B	17	34927859	34981078	-	4334	protein_coding	chaperonin containing TCP1 subunit 6B [Source:HGNC Symbol;Acc:HGNC:1621]
ENSG00000080298	73.4536	22.7714	1.68875	9.12003e-06	0.000751126	RFX3	9	3218297	3526004	-	11169	protein_coding	regulatory factor X3 [Source:HGNC Symbol;Acc:HGNC:9984]
ENSG00000198742	1231.22	1773.93	-0.526694	9.13499e-06	0.000751126	SMURF1	7	99027438	99144100	-	6276	protein_coding	SMAD specific E3 ubiquitin protein ligase 1 [Source:HGNC Symbol;Acc:HGNC:16807]
ENSG00000155827	542.615	331.68	0.709704	9.44444e-06	0.000774247	RNF20	9	101533851	101563344	+	4694	protein_coding	ring finger protein 20 [Source:HGNC Symbol;Acc:HGNC:10062]
ENSG00000265646	110.551	43.7018	1.34177	9.60019e-06	0.000781534	TUFMP1	17	27082690	27084036	-	1347	processed_pseudogene	Tu translation elongation factor, mitochondrial pseudogene 1 [Source:HGNC Symbol;Acc:HGNC:12421]
ENSG00000159335	1857.83	1162.76	0.67623	9.61852e-06	0.000781534	PTMS	12	6765516	6770952	+	1475	protein_coding	parathymosin [Source:HGNC Symbol;Acc:HGNC:9629]
ENSG00000124193	3561.48	2503.72	0.508474	9.66822e-06	0.000781534	SRSF6	20	43457928	43464247	+	4593	protein_coding	serine and arginine rich splicing factor 6 [Source:HGNC Symbol;Acc:HGNC:10788]
ENSG00000112984	385.145	211.053	0.86869	9.68296e-06	0.000781534	KIF20A	5	138178719	138187715	+	3958	protein_coding	kinesin family member 20A [Source:HGNC Symbol;Acc:HGNC:9787]
ENSG00000280734	183.546	78.507	1.22648	9.70052e-06	0.000781534	LINC01232	13	99486962	99499306	-	6199	processed_transcript	long intergenic non-protein coding RNA 1232 [Source:HGNC Symbol;Acc:HGNC:49755]
ENSG00000019582	450.282	274.667	0.71242	9.7046e-06	0.000781534	CD74	5	150401637	150412929	-	3184	protein_coding	CD74 molecule [Source:HGNC Symbol;Acc:HGNC:1697]
ENSG00000114270	584.314	327.804	0.833553	1.01193e-05	0.000812544	COL7A1	3	48564073	48595267	-	11071	protein_coding	collagen type VII alpha 1 chain [Source:HGNC Symbol;Acc:HGNC:2214]
ENSG00000145740	578.976	367.043	0.657242	1.02554e-05	0.000821065	SLC30A5	5	69093646	69131069	+	5784	protein_coding	solute carrier family 30 member 5 [Source:HGNC Symbol;Acc:HGNC:19089]
ENSG00000151632	341.758	686.834	-1.00744	1.03671e-05	0.000827586	AKR1C2	10	4987400	5018031	-	6461	protein_coding	aldo-keto reductase family 1 member C2 [Source:HGNC Symbol;Acc:HGNC:385]
ENSG00000145012	1712.99	1166.97	0.553456	1.06817e-05	0.000847834	LPP	3	188153284	188890671	+	25535	protein_coding	LIM domain containing preferred translocation partner in lipoma [Source:HGNC Symbol;Acc:HGNC:6679]
ENSG00000160285	722.327	1089.4	-0.592477	1.06827e-05	0.000847834	LSS	21	46188141	46228824	-	7238	protein_coding	lanosterol synthase [Source:HGNC Symbol;Acc:HGNC:6708]
ENSG00000213462	646.868	1079.18	-0.738458	1.09356e-05	0.000864064	ERV3-1	7	64990809	65006743	-	4574	protein_coding	endogenous retrovirus group 3 member 1, envelope [Source:HGNC Symbol;Acc:HGNC:3454]
ENSG00000156869	371.312	201.853	0.87915	1.09503e-05	0.000864064	FRRS1	1	99708632	99766631	-	3958	protein_coding	ferric chelate reductase 1 [Source:HGNC Symbol;Acc:HGNC:27622]
ENSG00000184489	214.533	360.111	-0.747334	1.10923e-05	0.000872755	PTP4A3	8	141391993	141432454	+	2877	protein_coding	protein tyrosine phosphatase type IVA, member 3 [Source:HGNC Symbol;Acc:HGNC:9636]
ENSG00000136937	559.539	356.778	0.649669	1.12123e-05	0.000879667	NCBP1	9	97633626	97673748	+	5548	protein_coding	nuclear cap binding protein subunit 1 [Source:HGNC Symbol;Acc:HGNC:7658]
ENSG00000273983	71.4511	17.5662	2.02718	1.12742e-05	0.000881995	HIST1H3G	6	26269405	26271815	-	2411	protein_coding	histone cluster 1 H3 family member g [Source:HGNC Symbol;Acc:HGNC:4772]
ENSG00000103051	2343.87	1546.53	0.59987	1.13355e-05	0.000884262	COG4	16	70480568	70523565	-	4786	protein_coding	component of oligomeric golgi complex 4 [Source:HGNC Symbol;Acc:HGNC:18620]
ENSG00000150540	920.843	571.761	0.687594	1.14551e-05	0.000890267	HNMT	2	137964020	138016364	+	4756	protein_coding	histamine N-methyltransferase [Source:HGNC Symbol;Acc:HGNC:5028]
ENSG00000196230	6546.78	4463.6	0.552612	1.14775e-05	0.000890267	TUBB	6	30720201	30725426	+	3359	protein_coding	tubulin beta class I [Source:HGNC Symbol;Acc:HGNC:20778]
ENSG00000158106	456.599	282.053	0.694395	1.1548e-05	0.00089321	RHPN1	8	143368887	143384220	+	4172	protein_coding	rhophilin Rho GTPase binding protein 1 [Source:HGNC Symbol;Acc:HGNC:19973]
ENSG00000184678	735.873	361.237	1.02715	1.16741e-05	0.000900421	HIST2H2BE	1	149884459	149886652	-	2194	protein_coding	histone cluster 2 H2B family member e [Source:HGNC Symbol;Acc:HGNC:4760]
ENSG00000204070	763.717	482.046	0.664375	1.1806e-05	0.000900893	SYS1	20	45361937	45376798	+	6117	protein_coding	SYS1, golgi trafficking protein [Source:HGNC Symbol;Acc:HGNC:16162]
ENSG00000169031	450.758	739.048	-0.71315	1.18074e-05	0.000900893	COL4A3	2	227164565	227314792	+	9124	protein_coding	collagen type IV alpha 3 chain [Source:HGNC Symbol;Acc:HGNC:2204]
ENSG00000113810	1007.17	654.853	0.621561	1.18102e-05	0.000900893	SMC4	3	160399274	160434962	+	8457	protein_coding	structural maintenance of chromosomes 4 [Source:HGNC Symbol;Acc:HGNC:14013]
ENSG00000275713	68.6079	17.3317	1.99033	1.18119e-05	0.000900893	HIST1H2BH	6	26251651	26253710	+	2060	protein_coding	histone cluster 1 H2B family member h [Source:HGNC Symbol;Acc:HGNC:4755]
ENSG00000163435	3956.21	5760.36	-0.542156	1.20899e-05	0.000919537	ELF3	1	202007945	202017188	+	7191	protein_coding	E74 like ETS transcription factor 3 [Source:HGNC Symbol;Acc:HGNC:3318]
ENSG00000047410	1771.27	2498.3	-0.496118	1.22426e-05	0.000927056	TPR	1	186311652	186375693	-	12350	protein_coding	translocated promoter region, nuclear basket protein [Source:HGNC Symbol;Acc:HGNC:12017]
ENSG00000148158	374.374	613.326	-0.711927	1.22565e-05	0.000927056	SNX30	9	112750838	112881671	+	11578	protein_coding	sorting nexin family member 30 [Source:HGNC Symbol;Acc:HGNC:23685]
ENSG00000146281	791.537	502.578	0.655853	1.24351e-05	0.000937974	PM20D2	6	89146050	89165565	+	4708	protein_coding	peptidase M20 domain containing 2 [Source:HGNC Symbol;Acc:HGNC:21408]
ENSG00000131374	850.694	508.223	0.742964	1.24761e-05	0.000938484	TBC1D5	3	17157162	18444817	-	11269	protein_coding	TBC1 domain family member 5 [Source:HGNC Symbol;Acc:HGNC:19166]
ENSG00000163482	604.784	345.59	0.806699	1.25237e-05	0.000939486	STK36	2	218672026	218702716	+	6458	protein_coding	serine/threonine kinase 36 [Source:HGNC Symbol;Acc:HGNC:17209]
ENSG00000170006	74.1551	190.356	-1.36319	1.26309e-05	0.000944933	TMEM154	4	152618632	152680165	-	11587	protein_coding	transmembrane protein 154 [Source:HGNC Symbol;Acc:HGNC:26489]
ENSG00000119900	173.902	323.926	-0.897796	1.26665e-05	0.000945017	OGFRL1	6	71288803	71308950	+	9051	protein_coding	opioid growth factor receptor like 1 [Source:HGNC Symbol;Acc:HGNC:21378]
ENSG00000132326	350.691	562.458	-0.682418	1.31743e-05	0.000980229	PER2	2	238244038	238290102	-	6877	protein_coding	period circadian regulator 2 [Source:HGNC Symbol;Acc:HGNC:8846]
ENSG00000225329	245.441	109.41	1.1657	1.32762e-05	0.000982959	LHFPL3-AS2	7	104894628	104926645	-	2375	processed_transcript	LHFPL3 antisense RNA 2 [Source:HGNC Symbol;Acc:HGNC:44106]
ENSG00000188511	27.8449	77.8396	-1.48656	1.32827e-05	0.000982959	C22orf34	22	49414524	49657542	-	6769	lincRNA	chromosome 22 open reading frame 34 [Source:HGNC Symbol;Acc:HGNC:28010]
ENSG00000168016	222.191	95.6181	1.217	1.33412e-05	0.000984096	TRANK1	3	36826820	36945098	-	12174	protein_coding	tetratricopeptide repeat and ankyrin repeat containing 1 [Source:HGNC Symbol;Acc:HGNC:29011]
ENSG00000143457	1006.88	665.742	0.596596	1.33825e-05	0.000984096	GOLPH3L	1	150646225	150697144	-	3329	protein_coding	golgi phosphoprotein 3 like [Source:HGNC Symbol;Acc:HGNC:24882]
ENSG00000261087	134.294	57.0913	1.23511	1.34059e-05	0.000984096	AP003469.4	8	101166805	101169629	-	2825	lincRNA
ENSG00000226200	89.6656	180.262	-1.01014	1.39592e-05	0.00102197	SGMS1-AS1	10	50624951	50641451	+	12420	antisense	SGMS1 antisense RNA 1 [Source:HGNC Symbol;Acc:HGNC:49683]
ENSG00000118200	413.174	631.709	-0.612831	1.41528e-05	0.00103338	CAMSAP2	1	200739558	200860704	+	7777	protein_coding	calmodulin regulated spectrin associated protein family member 2 [Source:HGNC Symbol;Acc:HGNC:29188]
ENSG00000164411	60.8048	18.8227	1.69244	1.47094e-05	0.00107116	GJB7	6	87282978	87329278	-	2729	protein_coding	gap junction protein beta 7 [Source:HGNC Symbol;Acc:HGNC:16690]
ENSG00000106003	753.312	456.001	0.725119	1.4969e-05	0.00108717	LFNG	7	2512529	2529177	+	3418	protein_coding	LFNG O-fucosylpeptide 3-beta-N-acetylglucosaminyltransferase [Source:HGNC Symbol;Acc:HGNC:6560]
ENSG00000130054	81.2136	27.5094	1.56217	1.52443e-05	0.00110355	FAM155B	X	69505241	69532508	+	4013	protein_coding	family with sequence similarity 155 member B [Source:HGNC Symbol;Acc:HGNC:30701]
ENSG00000206418	287.995	471.224	-0.710477	1.5275e-05	0.00110355	RAB12	18	8609445	8639381	+	2467	protein_coding	RAB12, member RAS oncogene family [Source:HGNC Symbol;Acc:HGNC:31332]
ENSG00000112983	883.626	576.401	0.616153	1.56564e-05	0.00112572	BRD8	5	138139766	138178986	-	7046	protein_coding	bromodomain containing 8 [Source:HGNC Symbol;Acc:HGNC:19874]
ENSG00000008226	12.976	51.1353	-1.98477	1.56641e-05	0.00112572	DLEC1	3	38039205	38124025	+	8338	protein_coding	deleted in lung and esophageal cancer 1 [Source:HGNC Symbol;Acc:HGNC:2899]
ENSG00000115484	1636.95	1079.29	0.601088	1.58718e-05	0.00113766	CCT4	2	61868089	61888804	-	2830	protein_coding	chaperonin containing TCP1 subunit 4 [Source:HGNC Symbol;Acc:HGNC:1617]
ENSG00000168077	275.887	158.418	0.799801	1.6697e-05	0.00119368	SCARA3	8	27633868	27676776	+	4031	protein_coding	scavenger receptor class A member 3 [Source:HGNC Symbol;Acc:HGNC:19000]
ENSG00000012048	517.561	316.47	0.710053	1.69944e-05	0.00121178	BRCA1	17	43044295	43170245	-	9187	protein_coding	BRCA1, DNA repair associated [Source:HGNC Symbol;Acc:HGNC:1100]
ENSG00000102886	649.367	380.357	0.772182	1.70754e-05	0.00121439	GDPD3	16	30104810	30113856	-	1891	protein_coding	glycerophosphodiester phosphodiesterase domain containing 3 [Source:HGNC Symbol;Acc:HGNC:28638]
ENSG00000174365	148.875	264.866	-0.832789	1.74881e-05	0.00123935	SNHG11	20	38446578	38450921	+	2813	processed_transcript	small nucleolar RNA host gene 11 [Source:HGNC Symbol;Acc:HGNC:25046]
ENSG00000100376	480.538	292.88	0.714801	1.75169e-05	0.00123935	FAM118A	22	45308968	45341955	+	6512	protein_coding	family with sequence similarity 118 member A [Source:HGNC Symbol;Acc:HGNC:1313]
ENSG00000198888	82058.1	117971	-0.52372	1.76647e-05	0.00124334	MT-ND1	MT	3307	4262	+	956	protein_coding	mitochondrially encoded NADH:ubiquinone oxidoreductase core subunit 1 [Source:HGNC Symbol;Acc:HGNC:7455]
ENSG00000178965	39.1743	6.37944	2.60772	1.76855e-05	0.00124334	ERICH3	1	74568111	74673738	-	8779	protein_coding	glutamate rich 3 [Source:HGNC Symbol;Acc:HGNC:25346]
ENSG00000111731	942.013	638.148	0.561861	1.77543e-05	0.00124334	C2CD5	12	22448583	22544546	-	6759	protein_coding	C2 calcium dependent domain containing 5 [Source:HGNC Symbol;Acc:HGNC:29062]
ENSG00000156535	214.265	455.847	-1.09102	1.7775e-05	0.00124334	CD109	6	73695785	73828316	+	9563	protein_coding	CD109 molecule [Source:HGNC Symbol;Acc:HGNC:21685]
ENSG00000236423	60.6173	17.1026	1.82365	1.78002e-05	0.00124334	LINC01134	1	3900372	3917225	+	4064	lincRNA	long intergenic non-protein coding RNA 1134 [Source:HGNC Symbol;Acc:HGNC:49449]
ENSG00000184307	566.452	353.613	0.680451	1.79171e-05	0.00124759	ZDHHC23	3	113947901	113965401	+	7138	protein_coding	zinc finger DHHC-type containing 23 [Source:HGNC Symbol;Acc:HGNC:28654]
ENSG00000120915	140.14	58.1619	1.26764	1.79523e-05	0.00124759	EPHX2	8	27490779	27545564	+	4473	protein_coding	epoxide hydrolase 2 [Source:HGNC Symbol;Acc:HGNC:3402]
ENSG00000116096	1768.36	1147.68	0.623993	1.80901e-05	0.00125399	SPR	2	72887360	72892158	+	1480	protein_coding	sepiapterin reductase [Source:HGNC Symbol;Acc:HGNC:11257]
ENSG00000148660	1375.13	1952.67	-0.506108	1.86981e-05	0.00129286	CAMK2G	10	73812501	73874591	-	6780	protein_coding	calcium/calmodulin dependent protein kinase II gamma [Source:HGNC Symbol;Acc:HGNC:1463]
ENSG00000141655	1013.15	1505.54	-0.571844	1.89024e-05	0.00130164	TNFRSF11A	18	62325287	62391292	+	8999	protein_coding	TNF receptor superfamily member 11a [Source:HGNC Symbol;Acc:HGNC:11908]
ENSG00000164877	3911.32	2754.33	0.506094	1.89583e-05	0.00130164	MICALL2	7	1428465	1459502	-	8843	protein_coding	MICAL like 2 [Source:HGNC Symbol;Acc:HGNC:29672]
ENSG00000147027	99.3871	217.932	-1.13433	1.89677e-05	0.00130164	TMEM47	X	34627064	34657288	-	4054	protein_coding	transmembrane protein 47 [Source:HGNC Symbol;Acc:HGNC:18515]
ENSG00000139168	841.007	1207.98	-0.522628	1.92347e-05	0.00131666	ZCRB1	12	42312078	42326118	-	2446	protein_coding	zinc finger CCHC-type and RNA binding motif containing 1 [Source:HGNC Symbol;Acc:HGNC:29620]
ENSG00000074706	0	13.668	-6.19555	1.9389e-05	0.00132284	IPCEF1	6	154154496	154356792	-	8474	protein_coding	interaction protein for cytohesin exchange factors 1 [Source:HGNC Symbol;Acc:HGNC:21204]
ENSG00000172059	56.1246	128.034	-1.19337	1.94215e-05	0.00132284	KLF11	2	10042849	10054836	+	4589	protein_coding	Kruppel like factor 11 [Source:HGNC Symbol;Acc:HGNC:11811]
ENSG00000107643	463.035	732.934	-0.662244	1.95137e-05	0.00132582	MAPK8	10	48306639	48439360	+	9629	protein_coding	mitogen-activated protein kinase 8 [Source:HGNC Symbol;Acc:HGNC:6881]
ENSG00000156966	212.221	359.474	-0.761514	1.9712e-05	0.00133498	B3GNT7	2	231395543	231401164	+	3806	protein_coding	UDP-GlcNAc:betaGal beta-1,3-N-acetylglucosaminyltransferase 7 [Source:HGNC Symbol;Acc:HGNC:18811]
ENSG00000273062	8.11384	38.3608	-2.24187	1.98182e-05	0.00133498	AL449106.1	1	178724306	178726285	-	1980	antisense
ENSG00000151665	134.27	54.1481	1.3126	1.9839e-05	0.00133498	PIGF	2	46580937	46617119	-	4978	protein_coding	phosphatidylinositol glycan anchor biosynthesis class F [Source:HGNC Symbol;Acc:HGNC:8962]
ENSG00000166716	631.892	914.099	-0.532826	1.98637e-05	0.00133498	ZNF592	15	84748635	84806432	+	8134	protein_coding	zinc finger protein 592 [Source:HGNC Symbol;Acc:HGNC:28986]
ENSG00000114988	362.356	187.455	0.950551	1.9918e-05	0.00133498	LMAN2L	2	96705929	96740064	-	2709	protein_coding	lectin, mannose binding 2 like [Source:HGNC Symbol;Acc:HGNC:19263]
ENSG00000116161	1343.41	905.602	0.568858	1.99411e-05	0.00133498	CACYBP	1	174999163	175011715	+	4511	protein_coding	calcyclin binding protein [Source:HGNC Symbol;Acc:HGNC:30423]
ENSG00000119638	788.167	505.772	0.640139	2.05017e-05	0.00136916	NEK9	14	75079353	75127344	-	10787	protein_coding	NIMA related kinase 9 [Source:HGNC Symbol;Acc:HGNC:18591]
ENSG00000135801	483.226	734.883	-0.605296	2.12942e-05	0.00141863	TAF5L	1	229593111	229626047	-	6412	protein_coding	TATA-box binding protein associated factor 5 like [Source:HGNC Symbol;Acc:HGNC:17304]
ENSG00000181788	547.792	359.388	0.608456	2.198e-05	0.00146076	SIAH2	3	150741127	150763477	-	2617	protein_coding	siah E3 ubiquitin protein ligase 2 [Source:HGNC Symbol;Acc:HGNC:10858]
ENSG00000149922	476.986	291.654	0.709738	2.23462e-05	0.00148151	TBX6	16	30085793	30091887	-	3137	protein_coding	T-box 6 [Source:HGNC Symbol;Acc:HGNC:11605]
ENSG00000164951	486.938	762.971	-0.648676	2.24928e-05	0.00148556	PDP1	8	93857807	93926066	+	5603	protein_coding	pyruvate dehyrogenase phosphatase catalytic subunit 1 [Source:HGNC Symbol;Acc:HGNC:9279]
ENSG00000152944	551.037	364.161	0.597699	2.25159e-05	0.00148556	MED21	12	27022546	27066343	+	3224	protein_coding	mediator complex subunit 21 [Source:HGNC Symbol;Acc:HGNC:11473]
ENSG00000140968	332.772	162.429	1.03643	2.30378e-05	0.00151555	IRF8	16	85898803	85922609	+	5162	protein_coding	interferon regulatory factor 8 [Source:HGNC Symbol;Acc:HGNC:5358]
ENSG00000273604	123.068	221.215	-0.846851	2.31305e-05	0.00151555	EPOP	17	38671703	38675421	-	3719	protein_coding	elongin BC and polycomb repressive complex 2 associated protein [Source:HGNC Symbol;Acc:HGNC:34493]
ENSG00000088881	54.8734	13.8989	1.98013	2.31364e-05	0.00151555	EBF4	20	2692878	2760108	+	3717	protein_coding	early B cell factor 4 [Source:HGNC Symbol;Acc:HGNC:29278]
ENSG00000126561	612.275	907.599	-0.568074	2.32495e-05	0.00151932	STAT5A	17	42287547	42311943	+	5754	protein_coding	signal transducer and activator of transcription 5A [Source:HGNC Symbol;Acc:HGNC:11366]
ENSG00000204613	148.325	72.7957	1.0274	2.33441e-05	0.00152187	TRIM10	6	30151945	30160934	-	3546	protein_coding	tripartite motif containing 10 [Source:HGNC Symbol;Acc:HGNC:10072]
ENSG00000114771	5004.3	3373.11	0.569067	2.36057e-05	0.00153527	AADAC	3	151814037	151828488	+	1668	protein_coding	arylacetamide deacetylase [Source:HGNC Symbol;Acc:HGNC:17]
ENSG00000059588	674.973	1095.73	-0.699725	2.38375e-05	0.00154667	TARBP1	1	234391313	234479103	-	7743	protein_coding	TAR (HIV-1) RNA binding protein 1 [Source:HGNC Symbol;Acc:HGNC:11568]
ENSG00000117620	537.263	811.394	-0.594674	2.42195e-05	0.0015618	SLC35A3	1	99969351	100035637	+	18238	protein_coding	solute carrier family 35 member A3 [Source:HGNC Symbol;Acc:HGNC:11023]
ENSG00000116285	1303.44	2162.22	-0.730562	2.42417e-05	0.0015618	ERRFI1	1	8004404	8026308	-	4186	protein_coding	ERBB receptor feedback inhibitor 1 [Source:HGNC Symbol;Acc:HGNC:18185]
ENSG00000113369	228.386	418.336	-0.871746	2.42418e-05	0.0015618	ARRDC3	5	91368724	91383359	-	4934	protein_coding	arrestin domain containing 3 [Source:HGNC Symbol;Acc:HGNC:29263]
ENSG00000165152	866.67	574.204	0.593927	2.44441e-05	0.00157114	TMEM246	9	101473171	101533537	-	5568	protein_coding	transmembrane protein 246 [Source:HGNC Symbol;Acc:HGNC:28180]
ENSG00000184007	3191.87	4641.36	-0.540256	2.48363e-05	0.00158936	PTP4A2	1	31906421	31944856	-	6423	protein_coding	protein tyrosine phosphatase type IVA, member 2 [Source:HGNC Symbol;Acc:HGNC:9635]
ENSG00000157111	181.965	357.619	-0.976213	2.48437e-05	0.00158936	TMEM171	5	73120292	73131817	+	1535	protein_coding	transmembrane protein 171 [Source:HGNC Symbol;Acc:HGNC:27031]
ENSG00000164211	351.669	548.359	-0.640736	2.51134e-05	0.00160287	STARD4	5	111496033	111512590	-	5684	protein_coding	StAR related lipid transfer domain containing 4 [Source:HGNC Symbol;Acc:HGNC:18058]
ENSG00000147246	125.115	232.71	-0.895393	2.53872e-05	0.00161658	HTR2C	X	114584078	114910061	+	4842	protein_coding	5-hydroxytryptamine receptor 2C [Source:HGNC Symbol;Acc:HGNC:5295]
ENSG00000178623	1039.98	692.024	0.588047	2.55984e-05	0.00162412	GPR35	2	240605431	240631259	+	5089	protein_coding	G protein-coupled receptor 35 [Source:HGNC Symbol;Acc:HGNC:4492]
ENSG00000003402	2763.85	4003.04	-0.534486	2.56244e-05	0.00162412	CFLAR	2	201116104	201176687	+	22529	protein_coding	CASP8 and FADD like apoptosis regulator [Source:HGNC Symbol;Acc:HGNC:1876]
ENSG00000163874	1567.43	4842.17	-1.62731	2.57377e-05	0.00162645	ZC3H12A	1	37474552	37484379	+	3121	protein_coding	zinc finger CCCH-type containing 12A [Source:HGNC Symbol;Acc:HGNC:26259]
ENSG00000080573	188.334	83.6305	1.16953	2.57799e-05	0.00162645	COL5A3	19	9959561	10010471	-	6750	protein_coding	collagen type V alpha 3 chain [Source:HGNC Symbol;Acc:HGNC:14864]
ENSG00000180891	1245.01	1780.6	-0.516541	2.59092e-05	0.00162778	CUEDC1	17	57861243	57955323	-	5577	protein_coding	CUE domain containing 1 [Source:HGNC Symbol;Acc:HGNC:31350]
ENSG00000139131	289.983	163.381	0.827343	2.59198e-05	0.00162778	YARS2	12	32727490	32755902	-	2152	protein_coding	tyrosyl-tRNA synthetase 2 [Source:HGNC Symbol;Acc:HGNC:24249]
ENSG00000073008	2363.52	1602.61	0.560801	2.6292e-05	0.00164737	PVR	19	44643798	44663583	+	3519	protein_coding	poliovirus receptor [Source:HGNC Symbol;Acc:HGNC:9705]
ENSG00000139318	353.179	608.748	-0.785553	2.68506e-05	0.00167853	DUSP6	12	89347232	89353271	-	4632	protein_coding	dual specificity phosphatase 6 [Source:HGNC Symbol;Acc:HGNC:3072]
ENSG00000168010	279.513	163.295	0.7758	2.72693e-05	0.00170082	ATG16L2	11	72814308	72843674	+	8617	protein_coding	autophagy related 16 like 2 [Source:HGNC Symbol;Acc:HGNC:25464]
ENSG00000141580	2585.86	3523.43	-0.446414	2.77591e-05	0.00172567	WDR45B	17	82614562	82648553	-	3542	protein_coding	WD repeat domain 45B [Source:HGNC Symbol;Acc:HGNC:25072]
ENSG00000251623	69.9903	22.9309	1.60871	2.78143e-05	0.00172567	AC139491.5	5	176119545	176156937	+	4745	transcribed_processed_pseudogene
ENSG00000011105	221.42	368.077	-0.733426	2.78568e-05	0.00172567	TSPAN9	12	3077355	3286564	+	6905	protein_coding	tetraspanin 9 [Source:HGNC Symbol;Acc:HGNC:21640]
ENSG00000254363	42.8404	104.469	-1.28937	2.83506e-05	0.0017523	AC011379.2	5	140157319	140173051	+	6140	processed_transcript
ENSG00000048052	150.279	312.985	-1.05946	2.87091e-05	0.00177046	HDAC9	7	18086949	19002416	+	16827	protein_coding	histone deacetylase 9 [Source:HGNC Symbol;Acc:HGNC:14065]
ENSG00000149929	685.181	451.429	0.602189	2.91569e-05	0.00179403	HIRIP3	16	29992321	29996436	-	3931	protein_coding	HIRA interacting protein 3 [Source:HGNC Symbol;Acc:HGNC:4917]
ENSG00000117616	1375.81	811.621	0.761593	3.0973e-05	0.00190151	RSRP1	1	25242237	25338213	-	6804	protein_coding	arginine and serine rich protein 1 [Source:HGNC Symbol;Acc:HGNC:25234]
ENSG00000110921	348.881	528.928	-0.600635	3.1347e-05	0.00192016	MVK	12	109573255	109598117	+	6480	protein_coding	mevalonate kinase [Source:HGNC Symbol;Acc:HGNC:7530]
ENSG00000134533	660.213	440.77	0.582292	3.15175e-05	0.0019263	RERG	12	15107783	15348675	-	4157	protein_coding	RAS like estrogen regulated growth inhibitor [Source:HGNC Symbol;Acc:HGNC:15980]
ENSG00000133138	323.838	179.334	0.851587	3.22823e-05	0.00196865	TBC1D8B	X	106802680	106876145	+	9503	protein_coding	TBC1 domain family member 8B [Source:HGNC Symbol;Acc:HGNC:24715]
ENSG00000142910	2685.86	1882.16	0.512996	3.26416e-05	0.00198613	TINAGL1	1	31576485	31587686	+	5281	protein_coding	tubulointerstitial nephritis antigen like 1 [Source:HGNC Symbol;Acc:HGNC:19168]
ENSG00000160113	1164.49	805.611	0.531754	3.2792e-05	0.00199086	NR2F6	19	17231883	17245940	-	2676	protein_coding	nuclear receptor subfamily 2 group F member 6 [Source:HGNC Symbol;Acc:HGNC:7977]
ENSG00000168300	508.628	312.195	0.704394	3.31159e-05	0.00200608	PCMTD1	8	51817575	51899186	-	7323	protein_coding	protein-L-isoaspartate (D-aspartate) O-methyltransferase domain containing 1 [Source:HGNC Symbol;Acc:HGNC:30483]
ENSG00000240875	66.5299	23.4011	1.509	3.35617e-05	0.00202859	LINC00886	3	156747346	156817062	-	3822	lincRNA	long intergenic non-protein coding RNA 886 [Source:HGNC Symbol;Acc:HGNC:48572]
ENSG00000006704	385.241	594.593	-0.626213	3.40528e-05	0.00205105	GTF2IRD1	7	74453790	74602604	+	6498	protein_coding	GTF2I repeat domain containing 1 [Source:HGNC Symbol;Acc:HGNC:4661]
ENSG00000113368	651.418	421.841	0.626705	3.4083e-05	0.00205105	LMNB1	5	126776623	126837020	+	3633	protein_coding	lamin B1 [Source:HGNC Symbol;Acc:HGNC:6637]
ENSG00000157349	373.801	573.777	-0.618421	3.46679e-05	0.00208167	DDX19B	16	70289663	70335283	+	4522	protein_coding	DEAD-box helicase 19B [Source:HGNC Symbol;Acc:HGNC:2742]
ENSG00000073050	319.313	183.959	0.794133	3.48455e-05	0.00208775	XRCC1	19	43543040	43580473	-	3459	protein_coding	X-ray repair cross complementing 1 [Source:HGNC Symbol;Acc:HGNC:12828]
ENSG00000010361	223.548	121.704	0.876592	3.5613e-05	0.00212908	FUZ	19	49806869	49817376	-	2950	protein_coding	fuzzy planar cell polarity protein [Source:HGNC Symbol;Acc:HGNC:26219]
ENSG00000129667	866.151	547.891	0.660315	3.57704e-05	0.00213383	RHBDF2	17	76470891	76501790	-	6924	protein_coding	rhomboid 5 homolog 2 [Source:HGNC Symbol;Acc:HGNC:20788]
ENSG00000138399	468.161	269.37	0.79907	3.5936e-05	0.00213905	FASTKD1	2	169529749	169573875	-	4451	protein_coding	FAST kinase domains 1 [Source:HGNC Symbol;Acc:HGNC:26150]
ENSG00000145569	269.074	435.057	-0.694455	3.63467e-05	0.0021588	FAM105A	5	14581775	14615007	+	4074	protein_coding	OTU deubiquitinase with linear linkage specificity like [Source:HGNC Symbol;Acc:HGNC:25629]
ENSG00000111319	1921.82	3024.98	-0.654432	3.67844e-05	0.00218007	SCNN1A	12	6346843	6377730	-	5876	protein_coding	sodium channel epithelial 1 alpha subunit [Source:HGNC Symbol;Acc:HGNC:10599]
ENSG00000185245	17.7314	60.8996	-1.78583	3.71408e-05	0.00219644	GP1BA	17	4932297	4935030	+	2501	protein_coding	glycoprotein Ib platelet subunit alpha [Source:HGNC Symbol;Acc:HGNC:4439]
ENSG00000137486	979.266	648.906	0.593224	3.7726e-05	0.00222624	ARRB1	11	75264182	75351705	-	5828	protein_coding	arrestin beta 1 [Source:HGNC Symbol;Acc:HGNC:711]
ENSG00000168389	84.632	192.852	-1.18877	3.81247e-05	0.00224493	MFSD2A	1	39955112	39969968	+	4007	protein_coding	major facilitator superfamily domain containing 2A [Source:HGNC Symbol;Acc:HGNC:25897]
ENSG00000133134	284.7	439.887	-0.628078	3.88089e-05	0.00228032	BEX2	X	103309346	103311046	-	1176	protein_coding	brain expressed X-linked 2 [Source:HGNC Symbol;Acc:HGNC:30933]
ENSG00000157637	4085.1	2953.62	0.467878	3.9563e-05	0.00231965	SLC38A10	17	81245000	81295547	-	7716	protein_coding	solute carrier family 38 member 10 [Source:HGNC Symbol;Acc:HGNC:28237]
ENSG00000137331	586.082	994.642	-0.763457	3.97024e-05	0.00232285	IER3	6	30743199	30744554	-	1356	protein_coding	immediate early response 3 [Source:HGNC Symbol;Acc:HGNC:5392]
ENSG00000107651	924.847	626.993	0.560858	4.11845e-05	0.00240243	SEC23IP	10	119892711	119944658	+	7867	protein_coding	SEC23 interacting protein [Source:HGNC Symbol;Acc:HGNC:17018]
ENSG00000132781	410.823	249.821	0.716718	4.12382e-05	0.00240243	MUTYH	1	45329163	45340470	-	3909	protein_coding	mutY DNA glycosylase [Source:HGNC Symbol;Acc:HGNC:7527]
ENSG00000215717	448.994	695.89	-0.632725	4.17382e-05	0.0024264	TMEM167B	1	109089803	109096934	+	4574	protein_coding	transmembrane protein 167B [Source:HGNC Symbol;Acc:HGNC:30187]
ENSG00000077458	436.895	642.294	-0.555728	4.20172e-05	0.0024337	FAM76B	11	95768942	95790409	-	6042	protein_coding	family with sequence similarity 76 member B [Source:HGNC Symbol;Acc:HGNC:28492]
ENSG00000169242	930.14	1387.02	-0.576706	4.20981e-05	0.0024337	EFNA1	1	155127460	155134857	+	2539	protein_coding	ephrin A1 [Source:HGNC Symbol;Acc:HGNC:3221]
ENSG00000134317	111.159	222.171	-1.00161	4.21499e-05	0.0024337	GRHL1	2	9951693	10002277	+	7952	protein_coding	grainyhead like transcription factor 1 [Source:HGNC Symbol;Acc:HGNC:17923]
ENSG00000178222	103.965	45.691	1.18588	4.22194e-05	0.0024337	RNF212	4	1056250	1113562	-	5003	protein_coding	ring finger protein 212 [Source:HGNC Symbol;Acc:HGNC:27729]
ENSG00000122861	46.0439	8.49471	2.44439	4.25764e-05	0.00244913	PLAU	10	73909177	73917497	+	2950	protein_coding	plasminogen activator, urokinase [Source:HGNC Symbol;Acc:HGNC:9052]
ENSG00000136982	181.59	96.1796	0.918784	4.31269e-05	0.00247468	DSCC1	8	119833976	119856010	-	2603	protein_coding	DNA replication and sister chromatid cohesion 1 [Source:HGNC Symbol;Acc:HGNC:24453]
ENSG00000075275	1508.77	992.946	0.603778	4.32013e-05	0.00247468	CELSR1	22	46360834	46537170	-	12806	protein_coding	cadherin EGF LAG seven-pass G-type receptor 1 [Source:HGNC Symbol;Acc:HGNC:1850]
ENSG00000114859	199.389	322.89	-0.695416	4.35558e-05	0.00248602	CLCN2	3	184346185	184361651	-	8523	protein_coding	chloride voltage-gated channel 2 [Source:HGNC Symbol;Acc:HGNC:2020]
ENSG00000127483	2332.54	1480.12	0.65614	4.35809e-05	0.00248602	HP1BP3	1	20742661	20787323	-	7442	protein_coding	heterochromatin protein 1 binding protein 3 [Source:HGNC Symbol;Acc:HGNC:24973]
ENSG00000117394	1552.34	2316.09	-0.577201	4.49812e-05	0.00256056	SLC2A1	1	42925375	42959176	-	4724	protein_coding	solute carrier family 2 member 1 [Source:HGNC Symbol;Acc:HGNC:11005]
ENSG00000176720	633.852	407.841	0.635867	4.51311e-05	0.00256377	BOK	2	241551424	241574138	+	2711	protein_coding	BOK, BCL2 family apoptosis regulator [Source:HGNC Symbol;Acc:HGNC:1087]
ENSG00000067191	201.433	345.408	-0.779656	4.59561e-05	0.00260523	CACNB1	17	39173456	39197703	-	7094	protein_coding	calcium voltage-gated channel auxiliary subunit beta 1 [Source:HGNC Symbol;Acc:HGNC:1401]
ENSG00000108474	232.213	398.741	-0.780941	4.74734e-05	0.00268568	PIGL	17	16217191	16351797	+	6162	protein_coding	phosphatidylinositol glycan anchor biosynthesis class L [Source:HGNC Symbol;Acc:HGNC:8966]
ENSG00000159131	1025.29	692.596	0.566205	4.76337e-05	0.00268919	GART	21	33503931	33543491	-	7751	protein_coding	phosphoribosylglycinamide formyltransferase, phosphoribosylglycinamide synthetase, phosphoribosylaminoimidazole synthetase [Source:HGNC Symbol;Acc:HGNC:4163]
ENSG00000119979	162.989	278.819	-0.77406	4.78931e-05	0.00269827	FAM45A	10	119104086	119137984	+	6161	protein_coding	family with sequence similarity 45 member A [Source:HGNC Symbol;Acc:HGNC:31793]
ENSG00000228782	65.1267	156.968	-1.2714	4.80948e-05	0.00270407	MRPL45P2	17	47450568	47492492	-	2098	transcribed_unprocessed_pseudogene	mitochondrial ribosomal protein L45 pseudogene 2 [Source:HGNC Symbol;Acc:HGNC:29716]
ENSG00000205922	925.872	534.5	0.792864	4.83903e-05	0.00271511	ONECUT3	19	1752373	1780988	+	8318	protein_coding	one cut homeobox 3 [Source:HGNC Symbol;Acc:HGNC:13399]
ENSG00000146830	1063.47	1534.5	-0.528905	4.89727e-05	0.00273738	GIGYF1	7	100679507	100694037	-	6917	protein_coding	GRB10 interacting GYF protein 1 [Source:HGNC Symbol;Acc:HGNC:9126]
ENSG00000146409	459.796	687.481	-0.581021	4.89871e-05	0.00273738	SLC18B1	6	132769370	132798553	-	2444	protein_coding	solute carrier family 18 member B1 [Source:HGNC Symbol;Acc:HGNC:21573]
ENSG00000185658	661.153	969.024	-0.551258	4.91699e-05	0.002742	BRWD1	21	39184176	39321559	-	19794	protein_coding	bromodomain and WD repeat domain containing 1 [Source:HGNC Symbol;Acc:HGNC:12760]
ENSG00000224032	63.4583	134.449	-1.08475	4.93679e-05	0.00274744	EPB41L4A-AS1	5	112160526	112164276	+	3344	lincRNA	EPB41L4A antisense RNA 1 [Source:HGNC Symbol;Acc:HGNC:30749]
ENSG00000169490	711.381	463.749	0.617958	5.03928e-05	0.00278493	TM2D2	8	38988808	38996824	-	4459	protein_coding	TM2 domain containing 2 [Source:HGNC Symbol;Acc:HGNC:24127]
ENSG00000131981	7465.28	10733.4	-0.523859	5.04058e-05	0.00278493	LGALS3	14	55124110	55145413	+	2397	protein_coding	galectin 3 [Source:HGNC Symbol;Acc:HGNC:6563]
ENSG00000106541	19216.1	12944.3	0.570033	5.04728e-05	0.00278493	AGR2	7	16791811	16833433	-	2845	protein_coding	anterior gradient 2, protein disulphide isomerase family member [Source:HGNC Symbol;Acc:HGNC:328]
ENSG00000160190	2100	2932.3	-0.481788	5.05445e-05	0.00278493	SLC37A1	21	42496008	42581440	+	6814	protein_coding	solute carrier family 37 member 1 [Source:HGNC Symbol;Acc:HGNC:11024]
ENSG00000164087	216.697	113.024	0.940172	5.05501e-05	0.00278493	POC1A	3	52075253	52154690	-	2247	protein_coding	POC1 centriolar protein A [Source:HGNC Symbol;Acc:HGNC:24488]
ENSG00000237988	213.931	101.022	1.07977	5.0712e-05	0.00278824	OR2I1P	6	29550407	29557721	+	5365	protein_coding	olfactory receptor family 2 subfamily I member 1 pseudogene [Source:HGNC Symbol;Acc:HGNC:8258]
ENSG00000114120	314.547	518.273	-0.720628	5.11576e-05	0.0028071	SLC25A36	3	140941830	140979933	+	9277	protein_coding	solute carrier family 25 member 36 [Source:HGNC Symbol;Acc:HGNC:25554]
ENSG00000110958	6994.12	5015.83	0.479688	5.2311e-05	0.00286465	PTGES3	12	56663341	56688408	-	3399	protein_coding	prostaglandin E synthase 3 [Source:HGNC Symbol;Acc:HGNC:16049]
ENSG00000124207	1561.8	1092.15	0.51606	5.28099e-05	0.0028862	CSE1L	20	49046246	49096960	+	3800	protein_coding	chromosome segregation 1 like [Source:HGNC Symbol;Acc:HGNC:2431]
ENSG00000223829	17.1081	56.9337	-1.74273	5.29336e-05	0.0028872	AC004870.2	7	46969702	47027481	+	1537	processed_transcript
ENSG00000177469	3076.47	2218.56	0.47176	5.41071e-05	0.00294534	CAVIN1	17	42402452	42423517	-	3828	protein_coding	caveolae associated protein 1 [Source:HGNC Symbol;Acc:HGNC:9688]
ENSG00000216775	235.38	108.814	1.11257	5.60128e-05	0.00304303	AL109918.1	6	52664366	52669155	+	3821	transcribed_unprocessed_pseudogene
ENSG00000132334	277.503	428.788	-0.627865	5.71223e-05	0.00309483	PTPRE	10	127907061	128085855	+	11235	protein_coding	protein tyrosine phosphatase, receptor type E [Source:HGNC Symbol;Acc:HGNC:9669]
ENSG00000186862	82.948	161.051	-0.958868	5.71923e-05	0.00309483	PDZD7	10	101007683	101032295	-	6609	protein_coding	PDZ domain containing 7 [Source:HGNC Symbol;Acc:HGNC:26257]
ENSG00000170502	237.539	130.145	0.868974	5.80942e-05	0.00313743	NUDT9	4	87422582	87459454	+	3184	protein_coding	nudix hydrolase 9 [Source:HGNC Symbol;Acc:HGNC:8056]
ENSG00000169359	427.634	272.936	0.64732	5.9897e-05	0.00322843	SLC33A1	3	155821024	155854456	-	10040	protein_coding	solute carrier family 33 member 1 [Source:HGNC Symbol;Acc:HGNC:95]
ENSG00000149925	742.228	1107.27	-0.576915	6.13768e-05	0.00330169	ALDOA	16	30064164	30070457	+	3916	protein_coding	aldolase, fructose-bisphosphate A [Source:HGNC Symbol;Acc:HGNC:414]
ENSG00000166391	162.643	83.4046	0.962334	6.20241e-05	0.00332585	MOGAT2	11	75717819	75732958	+	4139	protein_coding	monoacylglycerol O-acyltransferase 2 [Source:HGNC Symbol;Acc:HGNC:23248]
ENSG00000196139	1639.97	1007.59	0.702781	6.20689e-05	0.00332585	AKR1C3	10	5035354	5107686	+	4532	protein_coding	aldo-keto reductase family 1 member C3 [Source:HGNC Symbol;Acc:HGNC:386]
ENSG00000115226	293.879	551.857	-0.910092	6.28709e-05	0.00336224	FNDC4	2	27491883	27495245	-	1982	protein_coding	fibronectin type III domain containing 4 [Source:HGNC Symbol;Acc:HGNC:20239]
ENSG00000102871	1571.04	1086.44	0.532136	6.33271e-05	0.00338004	TRADD	16	67154180	67160298	-	2567	protein_coding	TNFRSF1A associated via death domain [Source:HGNC Symbol;Acc:HGNC:12030]
ENSG00000088325	1246.71	834.266	0.579818	6.58786e-05	0.00350938	TPX2	20	31739271	31801805	+	3605	protein_coding	TPX2, microtubule nucleation factor [Source:HGNC Symbol;Acc:HGNC:1249]
ENSG00000105953	3877.85	2663.17	0.542194	6.71492e-05	0.00357012	OGDH	7	44606572	44709066	+	5210	protein_coding	oxoglutarate dehydrogenase [Source:HGNC Symbol;Acc:HGNC:8124]
ENSG00000105738	2525.6	1527.52	0.72543	6.75918e-05	0.00358669	SIPA1L3	19	37907228	38208372	+	10335	protein_coding	signal induced proliferation associated 1 like 3 [Source:HGNC Symbol;Acc:HGNC:23801]
ENSG00000119899	297.53	461.154	-0.633181	6.80059e-05	0.00360168	SLC17A5	6	73593379	73654155	-	3604	protein_coding	solute carrier family 17 member 5 [Source:HGNC Symbol;Acc:HGNC:10933]
ENSG00000206560	970.117	1345.06	-0.471384	6.85683e-05	0.00362446	ANKRD28	3	15667236	15859771	-	11276	protein_coding	ankyrin repeat domain 28 [Source:HGNC Symbol;Acc:HGNC:29024]
ENSG00000072501	1196.52	855.074	0.484908	7.07012e-05	0.00373	SMC1A	X	53374149	53422728	-	10484	protein_coding	structural maintenance of chromosomes 1A [Source:HGNC Symbol;Acc:HGNC:11111]
ENSG00000139679	319.19	534.285	-0.742694	7.09732e-05	0.00373157	LPAR6	13	48389567	48444704	-	4348	protein_coding	lysophosphatidic acid receptor 6 [Source:HGNC Symbol;Acc:HGNC:15520]
ENSG00000261488	93.1493	38.7104	1.26921	7.10702e-05	0.00373157	AC128688.2	3	112133423	112135359	+	1937	antisense
ENSG00000215644	54.925	124.791	-1.1808	7.11398e-05	0.00373157	GCGR	17	81804132	81814013	+	3241	protein_coding	glucagon receptor [Source:HGNC Symbol;Acc:HGNC:4192]
ENSG00000161395	832.807	1268.25	-0.607286	7.17844e-05	0.00375818	PGAP3	17	39671122	39696797	-	3669	protein_coding	post-GPI attachment to proteins 3 [Source:HGNC Symbol;Acc:HGNC:23719]
ENSG00000152527	133.838	260.122	-0.960081	7.35448e-05	0.00384119	PLEKHH2	2	43637273	43767987	+	9835	protein_coding	pleckstrin homology, MyTH4 and FERM domain containing H2 [Source:HGNC Symbol;Acc:HGNC:30506]
ENSG00000143702	211.244	370.501	-0.811869	7.37476e-05	0.00384119	CEP170	1	243124428	243255348	-	10939	protein_coding	centrosomal protein 170 [Source:HGNC Symbol;Acc:HGNC:28920]
ENSG00000169683	820.503	550.398	0.575665	7.38824e-05	0.00384119	LRRC45	17	82023302	82031151	+	3606	protein_coding	leucine rich repeat containing 45 [Source:HGNC Symbol;Acc:HGNC:28302]
ENSG00000047634	185.05	303.551	-0.714312	7.39311e-05	0.00384119	SCML1	X	17737449	17754988	+	5497	protein_coding	Scm polycomb group protein like 1 [Source:HGNC Symbol;Acc:HGNC:10580]
ENSG00000100100	122.969	268.554	-1.1258	7.47476e-05	0.00387626	PIK3IP1	22	31281593	31292534	-	3805	protein_coding	phosphoinositide-3-kinase interacting protein 1 [Source:HGNC Symbol;Acc:HGNC:24942]
ENSG00000127954	78.848	187.207	-1.25098	7.51148e-05	0.00388793	STEAP4	7	88270892	88306891	-	11245	protein_coding	STEAP4 metalloreductase [Source:HGNC Symbol;Acc:HGNC:21923]
ENSG00000090861	2688.79	1977.56	0.443061	7.74174e-05	0.00399956	AARS	16	70252295	70289543	-	4498	protein_coding	alanyl-tRNA synthetase [Source:HGNC Symbol;Acc:HGNC:20]
ENSG00000111145	241.673	390.228	-0.692224	7.7864e-05	0.00401505	ELK3	12	96194382	96269835	+	4648	protein_coding	ELK3, ETS transcription factor [Source:HGNC Symbol;Acc:HGNC:3325]
ENSG00000110400	1057.38	726.384	0.542093	7.89445e-05	0.00406312	NECTIN1	11	119623408	119729084	-	7701	protein_coding	nectin cell adhesion molecule 1 [Source:HGNC Symbol;Acc:HGNC:9706]
ENSG00000186847	278.465	6.77468	5.36025	7.96125e-05	0.00408981	KRT14	17	41582279	41586921	-	2281	protein_coding	keratin 14 [Source:HGNC Symbol;Acc:HGNC:6416]
ENSG00000105993	2071.84	1537.73	0.430175	8.01311e-05	0.00410875	DNAJB6	7	157335381	157417439	+	14981	protein_coding	DnaJ heat shock protein family (Hsp40) member B6 [Source:HGNC Symbol;Acc:HGNC:14888]
ENSG00000257242	7.54957	36.4284	-2.28084	8.07387e-05	0.00413216	LINC01619	12	91984976	92142914	-	3642	processed_transcript	long intergenic non-protein coding RNA 1619 [Source:HGNC Symbol;Acc:HGNC:27409]
ENSG00000259495	65.1599	21.8516	1.57201	8.13807e-05	0.00415725	AC016705.2	15	80344853	80403575	-	7251	lincRNA
ENSG00000146072	5980.41	3900.75	0.616516	8.20494e-05	0.0041836	TNFRSF21	6	47231532	47309905	-	3595	protein_coding	TNF receptor superfamily member 21 [Source:HGNC Symbol;Acc:HGNC:13469]
ENSG00000129103	2034.62	1421.81	0.516967	8.22427e-05	0.00418566	SUMF2	7	56064002	56080670	+	4101	protein_coding	sulfatase modifying factor 2 [Source:HGNC Symbol;Acc:HGNC:20415]
ENSG00000123609	443.667	277.724	0.676513	8.30933e-05	0.00421377	NMI	2	151270465	151290057	-	3480	protein_coding	N-myc and STAT interactor [Source:HGNC Symbol;Acc:HGNC:7854]
ENSG00000125885	136.757	70.3177	0.961231	8.32134e-05	0.00421377	MCM8	20	5950652	5998977	+	7691	protein_coding	minichromosome maintenance 8 homologous recombination repair factor [Source:HGNC Symbol;Acc:HGNC:16147]
ENSG00000153292	195.328	402.926	-1.04596	8.32565e-05	0.00421377	ADGRF1	6	46997703	47042363	-	12401	protein_coding	adhesion G protein-coupled receptor F1 [Source:HGNC Symbol;Acc:HGNC:18990]
ENSG00000146476	266.251	159.716	0.737478	8.36484e-05	0.00422579	ARMT1	6	151452258	151470101	+	2819	protein_coding	acidic residue methyltransferase 1 [Source:HGNC Symbol;Acc:HGNC:17872]
ENSG00000165175	880.081	588.999	0.579972	8.39845e-05	0.00423357	MID1IP1	X	38801432	38806537	+	3790	protein_coding	MID1 interacting protein 1 [Source:HGNC Symbol;Acc:HGNC:20715]
ENSG00000182107	1017.29	700.228	0.539259	8.41116e-05	0.00423357	TMEM30B	14	61277370	61281840	-	4471	protein_coding	transmembrane protein 30B [Source:HGNC Symbol;Acc:HGNC:27254]
ENSG00000166965	398.275	256.168	0.63712	8.45354e-05	0.00424709	RCCD1	15	90954870	90963125	+	4969	protein_coding	RCC1 domain containing 1 [Source:HGNC Symbol;Acc:HGNC:30457]
ENSG00000185880	161.64	85.0997	0.926624	8.52384e-05	0.00427456	TRIM69	15	44728988	44767829	+	9265	protein_coding	tripartite motif containing 69 [Source:HGNC Symbol;Acc:HGNC:17857]
ENSG00000006652	288.321	169.264	0.770222	8.53966e-05	0.00427467	IFRD1	7	112422968	112481017	+	7489	protein_coding	interferon related developmental regulator 1 [Source:HGNC Symbol;Acc:HGNC:5456]
ENSG00000235897	4.72538	27.3386	-2.53167	8.56333e-05	0.00427869	TM4SF19-AS1	3	196318330	196325570	+	2136	antisense	TM4SF19 antisense RNA 1 [Source:HGNC Symbol;Acc:HGNC:41085]
ENSG00000157613	818.492	498.15	0.717227	8.63453e-05	0.00430641	CREB3L1	11	46277661	46321422	+	4037	protein_coding	cAMP responsive element binding protein 3 like 1 [Source:HGNC Symbol;Acc:HGNC:18856]
ENSG00000134057	928.512	564.725	0.71794	8.82757e-05	0.00439468	CCNB1	5	69167010	69178245	+	2558	protein_coding	cyclin B1 [Source:HGNC Symbol;Acc:HGNC:1579]
ENSG00000135925	279.668	164.145	0.767207	9.00266e-05	0.00446303	WNT10A	2	218880363	218899581	+	3412	protein_coding	Wnt family member 10A [Source:HGNC Symbol;Acc:HGNC:13829]
ENSG00000114770	823.309	503.437	0.709032	9.00636e-05	0.00446303	ABCC5	3	183919934	184018015	-	11441	protein_coding	ATP binding cassette subfamily C member 5 [Source:HGNC Symbol;Acc:HGNC:56]
ENSG00000078804	388.459	690.173	-0.828313	9.01376e-05	0.00446303	TP53INP2	20	34704290	34713439	+	4228	protein_coding	tumor protein p53 inducible nuclear protein 2 [Source:HGNC Symbol;Acc:HGNC:16104]
ENSG00000032444	860.033	603.403	0.511232	9.07852e-05	0.00448699	PNPLA6	19	7534004	7561764	+	7172	protein_coding	patatin like phospholipase domain containing 6 [Source:HGNC Symbol;Acc:HGNC:16268]
ENSG00000106948	147.162	70.5355	1.06425	9.10873e-05	0.0044938	AKNA	9	114334156	114394405	-	10601	protein_coding	AT-hook transcription factor [Source:HGNC Symbol;Acc:HGNC:24108]
ENSG00000262246	151.181	254.163	-0.748121	9.2221e-05	0.00453779	CORO7	16	4354542	4425705	-	8793	protein_coding	coronin 7 [Source:HGNC Symbol;Acc:HGNC:26161]
ENSG00000102984	50.1154	109.051	-1.12018	9.23102e-05	0.00453779	ZNF821	16	71859680	71895336	-	3402	protein_coding	zinc finger protein 821 [Source:HGNC Symbol;Acc:HGNC:28043]
ENSG00000157193	290.703	492.058	-0.760307	9.30216e-05	0.00456456	LRP8	1	53242364	53328070	-	10258	protein_coding	LDL receptor related protein 8 [Source:HGNC Symbol;Acc:HGNC:6700]
ENSG00000181523	686.182	1046.65	-0.609553	9.42626e-05	0.00461718	SGSH	17	80206716	80220923	-	6713	protein_coding	N-sulfoglucosamine sulfohydrolase [Source:HGNC Symbol;Acc:HGNC:10818]
ENSG00000173726	2068.59	2945.63	-0.510135	9.63561e-05	0.0047113	TOMM20	1	235109336	235128936	-	3542	protein_coding	translocase of outer mitochondrial membrane 20 [Source:HGNC Symbol;Acc:HGNC:20947]
ENSG00000275964	25.4098	67.6958	-1.41617	9.93838e-05	0.00485067	AL355001.2	13	19863858	19865048	+	1191	lincRNA
ENSG00000164292	46.7744	102.063	-1.12729	9.96594e-05	0.00485334	RHOBTB3	5	95713522	95824383	+	8833	protein_coding	Rho related BTB domain containing 3 [Source:HGNC Symbol;Acc:HGNC:18757]
ENSG00000196407	31.8993	78.9173	-1.31038	9.9793e-05	0.00485334	THEM5	1	151847263	151853697	-	984	protein_coding	thioesterase superfamily member 5 [Source:HGNC Symbol;Acc:HGNC:26755]
ENSG00000185499	12204.3	18046.6	-0.564361	0.000100944	0.0049006	MUC1	1	155185824	155192916	-	4717	protein_coding	mucin 1, cell surface associated [Source:HGNC Symbol;Acc:HGNC:7508]
ENSG00000161692	277.103	169.523	0.708647	0.000101747	0.00493087	DBF4B	17	44708608	44752264	+	7146	protein_coding	DBF4 zinc finger B [Source:HGNC Symbol;Acc:HGNC:17883]
ENSG00000112237	565.563	825.919	-0.54641	0.000105405	0.00509047	CCNC	6	99542380	99568973	-	5765	protein_coding	cyclin C [Source:HGNC Symbol;Acc:HGNC:1581]
ENSG00000169679	758.442	489.287	0.633228	0.000105412	0.00509047	BUB1	2	110637698	110678114	-	6032	protein_coding	BUB1 mitotic checkpoint serine/threonine kinase [Source:HGNC Symbol;Acc:HGNC:1148]
ENSG00000144029	837.431	579.241	0.532001	0.000106295	0.00512407	MRPS5	2	95087207	95149434	-	6719	protein_coding	mitochondrial ribosomal protein S5 [Source:HGNC Symbol;Acc:HGNC:14498]
ENSG00000203727	245.102	111.612	1.13366	0.000108507	0.00522151	SAMD5	6	147508927	147737547	+	6320	protein_coding	sterile alpha motif domain containing 5 [Source:HGNC Symbol;Acc:HGNC:21180]
ENSG00000099814	3384.49	4832.35	-0.513816	0.000110427	0.00530456	CEP170B	14	104865280	104896770	+	7199	protein_coding	centrosomal protein 170B [Source:HGNC Symbol;Acc:HGNC:20362]
ENSG00000189057	295.04	179.78	0.715763	0.000111137	0.00532932	FAM111B	11	59107185	59127410	+	3863	protein_coding	family with sequence similarity 111 member B [Source:HGNC Symbol;Acc:HGNC:24200]
ENSG00000268655	20.9271	60.6353	-1.5363	0.000111797	0.00535157	AC008687.4	19	49017496	49020523	-	1756	protein_coding
ENSG00000072042	828.201	1177.14	-0.506703	0.000112319	0.00535845	RDH11	14	67676801	67695814	-	5518	protein_coding	retinol dehydrogenase 11 [Source:HGNC Symbol;Acc:HGNC:17964]
ENSG00000213889	157.559	74.8945	1.07362	0.000112332	0.00535845	PPM1N	19	45488777	45502510	+	2571	protein_coding	protein phosphatase, Mg2+/Mn2+ dependent 1N (putative) [Source:HGNC Symbol;Acc:HGNC:26845]
ENSG00000070423	787.033	1156.04	-0.554528	0.000114728	0.00546323	RNF126	19	647526	663277	-	3496	protein_coding	ring finger protein 126 [Source:HGNC Symbol;Acc:HGNC:21151]
ENSG00000012983	507.099	738.484	-0.542656	0.00011512	0.00547241	MAP4K5	14	50418501	50561126	-	7620	protein_coding	mitogen-activated protein kinase kinase kinase kinase 5 [Source:HGNC Symbol;Acc:HGNC:6867]
ENSG00000196136	9.26394	39.6827	-2.10826	0.000115528	0.00548227	SERPINA3	14	94612377	94624055	+	5007	protein_coding	serpin family A member 3 [Source:HGNC Symbol;Acc:HGNC:16]
ENSG00000251022	269.303	417.889	-0.63483	0.00011631	0.00550984	THAP9-AS1	4	82893009	82900960	-	4397	antisense	THAP9 antisense RNA 1 [Source:HGNC Symbol;Acc:HGNC:44172]
ENSG00000181690	156.571	270.015	-0.787438	0.000116662	0.00551226	PLAG1	8	56160904	56211324	-	7833	protein_coding	PLAG1 zinc finger [Source:HGNC Symbol;Acc:HGNC:9045]
ENSG00000182481	2680.18	1851.67	0.533645	0.000116959	0.00551226	KPNA2	17	68035519	68046842	+	3140	protein_coding	karyopherin subunit alpha 2 [Source:HGNC Symbol;Acc:HGNC:6395]
ENSG00000061273	2515.12	3587.44	-0.512489	0.000116965	0.00551226	HDAC7	12	47782722	47833132	-	9928	protein_coding	histone deacetylase 7 [Source:HGNC Symbol;Acc:HGNC:14067]
ENSG00000174684	413.865	251.051	0.721068	0.000118907	0.00558686	B4GAT1	11	66345372	66347692	-	2072	protein_coding	beta-1,4-glucuronyltransferase 1 [Source:HGNC Symbol;Acc:HGNC:15685]
ENSG00000166206	183.668	95.7421	0.939569	0.000118956	0.00558686	GABRB3	15	26543546	26939539	-	13886	protein_coding	gamma-aminobutyric acid type A receptor beta3 subunit [Source:HGNC Symbol;Acc:HGNC:4083]
ENSG00000131626	900.289	1365.99	-0.601662	0.000122394	0.00573572	PPFIA1	11	70270700	70385312	+	11376	protein_coding	PTPRF interacting protein alpha 1 [Source:HGNC Symbol;Acc:HGNC:9245]
ENSG00000049239	1148.23	1745.31	-0.604441	0.000122545	0.00573572	H6PD	1	9234775	9271337	+	9321	protein_coding	hexose-6-phosphate dehydrogenase/glucose 1-dehydrogenase [Source:HGNC Symbol;Acc:HGNC:4795]
ENSG00000169903	337.123	178.344	0.920883	0.00012306	0.00575001	TM4SF4	3	149473974	149503281	+	2140	protein_coding	transmembrane 4 L six family member 4 [Source:HGNC Symbol;Acc:HGNC:11856]
ENSG00000099904	809.141	573.649	0.495885	0.000123757	0.00577271	ZDHHC8	22	20129456	20148007	+	5542	protein_coding	zinc finger DHHC-type containing 8 [Source:HGNC Symbol;Acc:HGNC:18474]
ENSG00000100767	398.772	257.601	0.630236	0.000124621	0.00580312	PAPLN	14	73237497	73274640	+	7699	protein_coding	papilin, proteoglycan like sulfated glycoprotein [Source:HGNC Symbol;Acc:HGNC:19262]
ENSG00000178585	221.17	349.735	-0.661549	0.000125478	0.00583311	CTNNBIP1	1	9848276	9910336	-	3339	protein_coding	catenin beta interacting protein 1 [Source:HGNC Symbol;Acc:HGNC:16913]
ENSG00000237649	926.161	631.85	0.552025	0.000127304	0.00590103	KIFC1	6	33391536	33409924	+	3345	protein_coding	kinesin family member C1 [Source:HGNC Symbol;Acc:HGNC:6389]
ENSG00000101310	503.528	337.751	0.576487	0.00012737	0.00590103	SEC23B	20	18507482	18561415	+	4385	protein_coding	Sec23 homolog B, coat complex II component [Source:HGNC Symbol;Acc:HGNC:10702]
ENSG00000167644	31.3496	78.7508	-1.32863	0.000127752	0.00590873	C19orf33	19	38304161	38305009	+	617	protein_coding	chromosome 19 open reading frame 33 [Source:HGNC Symbol;Acc:HGNC:16668]
ENSG00000075618	418.262	233.723	0.840013	0.00012814	0.0059167	FSCN1	7	5592823	5606655	+	3692	protein_coding	fascin actin-bundling protein 1 [Source:HGNC Symbol;Acc:HGNC:11148]
ENSG00000167978	27749.6	21104.1	0.39496	0.000128491	0.00592289	SRRM2	16	2752329	2772538	+	13266	protein_coding	serine/arginine repetitive matrix 2 [Source:HGNC Symbol;Acc:HGNC:16639]
ENSG00000154639	894.111	1248.35	-0.481816	0.000129773	0.00597195	CXADR	21	17512382	17593579	+	6682	protein_coding	CXADR, Ig-like cell adhesion molecule [Source:HGNC Symbol;Acc:HGNC:2559]
ENSG00000196872	276.899	146.723	0.915257	0.000130096	0.00597376	KIAA1211L	2	98793846	98936259	-	4705	protein_coding	KIAA1211 like [Source:HGNC Symbol;Acc:HGNC:33454]
ENSG00000132437	317.462	164.016	0.954324	0.000130249	0.00597376	DDC	7	50458436	50565457	-	3136	protein_coding	dopa decarboxylase [Source:HGNC Symbol;Acc:HGNC:2719]
ENSG00000249853	170.695	89.7469	0.925487	0.000131083	0.00600197	HS3ST5	6	114055586	114343045	-	4104	protein_coding	heparan sulfate-glucosamine 3-sulfotransferase 5 [Source:HGNC Symbol;Acc:HGNC:19419]
ENSG00000197083	62.5921	17.6127	1.83161	0.000131374	0.00600525	ZNF300P1	5	150930645	150946289	-	3127	transcribed_unprocessed_pseudogene	zinc finger protein 300 pseudogene 1 [Source:HGNC Symbol;Acc:HGNC:27032]
ENSG00000004139	37.1723	90.7165	-1.29194	0.000131752	0.00601249	SARM1	17	28364356	28404049	+	11137	protein_coding	sterile alpha and TIR motif containing 1 [Source:HGNC Symbol;Acc:HGNC:17074]
ENSG00000257335	106.086	190.757	-0.845477	0.000132743	0.00604764	MGAM	7	141907813	142106747	+	10767	protein_coding	maltase-glucoamylase [Source:HGNC Symbol;Acc:HGNC:7043]
ENSG00000266714	7349.44	5126.52	0.519738	0.000134243	0.00610583	MYO15B	17	75588058	75626501	+	12761	protein_coding	myosin XVB [Source:HGNC Symbol;Acc:HGNC:14083]
ENSG00000275216	47.514	8.14221	2.54942	0.000134726	0.0061141	AL161431.1	13	109269634	109273838	+	4205	lincRNA
ENSG00000145703	1461.74	991.859	0.559646	0.000134871	0.0061141	IQGAP2	5	76403249	76708132	+	7904	protein_coding	IQ motif containing GTPase activating protein 2 [Source:HGNC Symbol;Acc:HGNC:6111]
ENSG00000196890	94.2635	37.3369	1.34116	0.000135986	0.00615443	HIST3H2BB	1	228458107	228460470	+	2364	protein_coding	histone cluster 3 H2B family member b [Source:HGNC Symbol;Acc:HGNC:20514]
ENSG00000126458	927.868	582.367	0.672743	0.000136719	0.00617742	RRAS	19	49635292	49640201	-	1160	protein_coding	RAS related [Source:HGNC Symbol;Acc:HGNC:10447]
ENSG00000213901	78.634	32.8679	1.26059	0.000139459	0.00629081	SLC23A3	2	219161465	219170095	-	3601	protein_coding	solute carrier family 23 member 3 [Source:HGNC Symbol;Acc:HGNC:20601]
ENSG00000121741	750.423	1050.26	-0.484722	0.000140316	0.00631906	ZMYM2	13	19958670	20091829	+	13618	protein_coding	zinc finger MYM-type containing 2 [Source:HGNC Symbol;Acc:HGNC:12989]
ENSG00000108821	768.188	532.89	0.527802	0.000141522	0.00636289	COL1A1	17	50183289	50201632	-	9819	protein_coding	collagen type I alpha 1 chain [Source:HGNC Symbol;Acc:HGNC:2197]
ENSG00000100644	891.337	1334.26	-0.582346	0.000145647	0.00653765	HIF1A	14	61695513	61748259	+	5151	protein_coding	hypoxia inducible factor 1 subunit alpha [Source:HGNC Symbol;Acc:HGNC:4910]
ENSG00000074181	462.198	285.122	0.697116	0.000149311	0.00669112	NOTCH3	19	15159038	15200981	-	9394	protein_coding	notch 3 [Source:HGNC Symbol;Acc:HGNC:7883]
ENSG00000145495	3176.6	4302.33	-0.437687	0.000149846	0.00670414	2023-03-06	5	10353703	10440388	+	11336	protein_coding	membrane associated ring-CH-type finger 6 [Source:HGNC Symbol;Acc:HGNC:30550]
ENSG00000060656	923.565	1427.43	-0.628469	0.000153259	0.00683541	PTPRU	1	29236516	29326813	+	6682	protein_coding	protein tyrosine phosphatase, receptor type U [Source:HGNC Symbol;Acc:HGNC:9683]
ENSG00000183337	478.619	702.049	-0.55289	0.000153279	0.00683541	BCOR	X	40049815	40177329	-	8544	protein_coding	BCL6 corepressor [Source:HGNC Symbol;Acc:HGNC:20893]
ENSG00000123975	463.61	269.04	0.786428	0.000155233	0.00691127	CKS2	9	89311198	89316703	+	613	protein_coding	CDC28 protein kinase regulatory subunit 2 [Source:HGNC Symbol;Acc:HGNC:2000]
ENSG00000241388	298.583	169.846	0.813984	0.000157072	0.00698182	HNF1A-AS1	12	120941728	120980965	-	4671	processed_transcript	HNF1A antisense RNA 1 [Source:HGNC Symbol;Acc:HGNC:26785]
ENSG00000115548	1011.52	1443.55	-0.513039	0.000157362	0.00698335	KDM3A	2	86440647	86492716	+	13423	protein_coding	lysine demethylase 3A [Source:HGNC Symbol;Acc:HGNC:20815]
ENSG00000182872	723.745	509.209	0.507404	0.000159047	0.0070467	RBM10	X	47144869	47186813	+	3889	protein_coding	RNA binding motif protein 10 [Source:HGNC Symbol;Acc:HGNC:9896]
ENSG00000240163	2.69768	22.7112	-3.06989	0.000159992	0.00706789	AC087385.1	15	60390371	60390682	+	312	processed_pseudogene
ENSG00000279117	450.235	255.454	0.817377	0.000160041	0.00706789	AP001972.5	11	75260129	75262466	-	2338	TEC
ENSG00000166888	8311.34	6082.83	0.450351	0.000160765	0.00708004	STAT6	12	57095408	57132139	-	7298	protein_coding	signal transducer and activator of transcription 6 [Source:HGNC Symbol;Acc:HGNC:11368]
ENSG00000166801	1160.92	838.037	0.470186	0.000160834	0.00708004	FAM111A	11	59142748	59155039	+	7221	protein_coding	family with sequence similarity 111 member A [Source:HGNC Symbol;Acc:HGNC:24725]
ENSG00000198169	121.114	216.389	-0.838112	0.000161662	0.0071051	ZNF251	8	144720907	144756417	-	4939	protein_coding	zinc finger protein 251 [Source:HGNC Symbol;Acc:HGNC:13045]
ENSG00000198900	1348.55	983.24	0.455966	0.000164146	0.0072027	TOP1	20	41028818	41124487	+	3738	protein_coding	DNA topoisomerase I [Source:HGNC Symbol;Acc:HGNC:11986]
ENSG00000006459	252.194	388.11	-0.621076	0.000165344	0.00724364	KDM7A	7	140084746	140177035	-	9430	protein_coding	lysine demethylase 7A [Source:HGNC Symbol;Acc:HGNC:22224]
ENSG00000186765	42.9464	96.1645	-1.16279	0.00016819	0.00734109	FSCN2	17	81528396	81537130	+	2019	protein_coding	fascin actin-bundling protein 2, retinal [Source:HGNC Symbol;Acc:HGNC:3960]
ENSG00000135541	238.501	361.929	-0.60184	0.000168275	0.00734109	AHI1	6	135283532	135497776	-	8705	protein_coding	Abelson helper integration site 1 [Source:HGNC Symbol;Acc:HGNC:21575]
ENSG00000270681	0.346417	14.3834	-5.30633	0.000168432	0.00734109	AC095055.1	4	151139991	151141103	+	1113	antisense
ENSG00000160691	1451.54	1946.14	-0.422943	0.00016864	0.00734109	SHC1	1	154962298	154974395	-	4342	protein_coding	SHC adaptor protein 1 [Source:HGNC Symbol;Acc:HGNC:10840]
ENSG00000092929	3039.57	2065.83	0.557424	0.00017136	0.00743793	UNC13D	17	75827225	75844717	-	7752	protein_coding	unc-13 homolog D [Source:HGNC Symbol;Acc:HGNC:23147]
ENSG00000283283	88.8858	167.482	-0.914082	0.000171665	0.00743793	AC013268.4	2	110022447	110050064	-	3634	unprocessed_pseudogene
ENSG00000027697	1218.06	1787.64	-0.553276	0.00017168	0.00743793	IFNGR1	6	137197484	137219449	-	3277	protein_coding	interferon gamma receptor 1 [Source:HGNC Symbol;Acc:HGNC:5439]
ENSG00000005486	1961.95	3052.27	-0.637854	0.000175888	0.00760819	RHBDD2	7	75842602	75888926	+	2441	protein_coding	rhomboid domain containing 2 [Source:HGNC Symbol;Acc:HGNC:23082]
ENSG00000163933	284.844	172.729	0.722459	0.000176698	0.00763116	RFT1	3	53088483	53130462	-	5488	protein_coding	RFT1 homolog [Source:HGNC Symbol;Acc:HGNC:30220]
ENSG00000162337	3604.31	2626.9	0.456386	0.00017943	0.00773695	LRP5	11	68312609	68449275	+	6164	protein_coding	LDL receptor related protein 5 [Source:HGNC Symbol;Acc:HGNC:6697]
ENSG00000103353	1874.62	1311.42	0.515514	0.000182425	0.00785375	UBFD1	16	23557362	23574389	+	8619	protein_coding	ubiquitin family domain containing 1 [Source:HGNC Symbol;Acc:HGNC:30565]
ENSG00000227733	79.4944	25.0695	1.66322	0.000183257	0.00787719	AC239809.3	1	148159213	148255012	-	10337	lincRNA
ENSG00000175164	688.774	442.806	0.637439	0.000183657	0.00788201	ABO	9	133250401	133275219	-	6359	protein_coding	ABO, alpha 1-3-N-acetylgalactosaminyltransferase and alpha 1-3-galactosyltransferase [Source:HGNC Symbol;Acc:HGNC:79]
ENSG00000130021	336.213	210.717	0.675435	0.000184844	0.00792051	PUDP	X	7048920	7148190	-	3168	protein_coding	pseudouridine 5'-phosphatase [Source:HGNC Symbol;Acc:HGNC:16818]
ENSG00000260966	22.2641	61.1188	-1.45626	0.000185382	0.00793115	AP001486.2	11	103050687	103055799	-	5113	sense_overlapping
ENSG00000175216	1554.87	1130.4	0.460181	0.000185846	0.00793863	CKAP5	11	46743048	46846308	-	8538	protein_coding	cytoskeleton associated protein 5 [Source:HGNC Symbol;Acc:HGNC:28959]
ENSG00000162390	269.934	166.511	0.697791	0.000186558	0.00795659	ACOT11	1	54542257	54639192	+	9768	protein_coding	acyl-CoA thioesterase 11 [Source:HGNC Symbol;Acc:HGNC:18156]
ENSG00000095066	719.029	494.043	0.541918	0.000187626	0.00798973	HOOK2	19	12763003	12872740	-	5950	protein_coding	hook microtubule tethering protein 2 [Source:HGNC Symbol;Acc:HGNC:19885]
ENSG00000179406	598.917	410.928	0.54306	0.00018955	0.0080591	LINC00174	7	66376044	66493566	-	11354	processed_transcript	long intergenic non-protein coding RNA 174 [Source:HGNC Symbol;Acc:HGNC:27788]
ENSG00000198932	64.9182	25.5938	1.34246	0.000189935	0.00806295	GPRASP1	X	102651366	102659083	+	6340	protein_coding	G protein-coupled receptor associated sorting protein 1 [Source:HGNC Symbol;Acc:HGNC:24834]
ENSG00000028310	1256.32	1713.62	-0.448031	0.000191167	0.0081027	BRD9	5	850291	892824	-	9572	protein_coding	bromodomain containing 9 [Source:HGNC Symbol;Acc:HGNC:25818]
ENSG00000150687	719.878	472.771	0.607623	0.000193109	0.00817238	PRSS23	11	86791059	86952910	+	11725	protein_coding	serine protease 23 [Source:HGNC Symbol;Acc:HGNC:14370]
ENSG00000106477	88.3814	39.7109	1.15635	0.000195047	0.00824166	CEP41	7	130393771	130442433	-	12566	protein_coding	centrosomal protein 41 [Source:HGNC Symbol;Acc:HGNC:12370]
ENSG00000154654	76.568	151.641	-0.989051	0.000197806	0.00833899	NCAM2	21	20998315	21543329	+	8380	protein_coding	neural cell adhesion molecule 2 [Source:HGNC Symbol;Acc:HGNC:7657]
ENSG00000169994	219.29	360.014	-0.716245	0.00019812	0.00833899	MYO7B	2	127535802	127637729	+	8800	protein_coding	myosin VIIB [Source:HGNC Symbol;Acc:HGNC:7607]
ENSG00000148339	217.992	357.6	-0.714407	0.000198265	0.00833899	SLC25A25	9	128068201	128109245	+	4936	protein_coding	solute carrier family 25 member 25 [Source:HGNC Symbol;Acc:HGNC:20663]
ENSG00000146021	170.943	84.788	1.01202	0.000199405	0.00837409	KLHL3	5	137617500	137736090	-	11854	protein_coding	kelch like family member 3 [Source:HGNC Symbol;Acc:HGNC:6354]
ENSG00000180573	1503.31	949.205	0.6638	0.000200313	0.00839934	HIST1H2AC	6	26124145	26139116	+	1668	protein_coding	histone cluster 1 H2A family member c [Source:HGNC Symbol;Acc:HGNC:4733]
ENSG00000135045	120.591	59.0506	1.03235	0.000201412	0.00843249	C9orf40	9	74946581	74952886	-	2327	protein_coding	chromosome 9 open reading frame 40 [Source:HGNC Symbol;Acc:HGNC:23433]
ENSG00000250067	224.269	110.203	1.02426	0.00020318	0.00849353	YJEFN3	19	19528861	19537581	+	2959	protein_coding	YjeF N-terminal domain containing 3 [Source:HGNC Symbol;Acc:HGNC:24785]
ENSG00000128335	453.001	672.819	-0.570739	0.00020472	0.00854488	APOL2	22	36226203	36239954	-	3484	protein_coding	apolipoprotein L2 [Source:HGNC Symbol;Acc:HGNC:619]
ENSG00000172057	1490.18	1991.68	-0.418482	0.000205056	0.00854588	ORMDL3	17	39921041	39927601	-	3752	protein_coding	ORMDL sphingolipid biosynthesis regulator 3 [Source:HGNC Symbol;Acc:HGNC:16038]
ENSG00000136098	65.1941	132.273	-1.02025	0.000206007	0.00857248	NEK3	13	52132639	52159861	-	4272	protein_coding	NIMA related kinase 3 [Source:HGNC Symbol;Acc:HGNC:7746]
ENSG00000111716	334.089	171.564	0.962757	0.000206685	0.00858764	LDHB	12	21635342	21757857	-	2983	protein_coding	lactate dehydrogenase B [Source:HGNC Symbol;Acc:HGNC:6541]
ENSG00000207652	55.5149	112.66	-1.02155	0.00020732	0.00860095	MIR621	13	40810766	40810861	+	96	miRNA	microRNA 621 [Source:HGNC Symbol;Acc:HGNC:32877]
ENSG00000155660	5532.05	3991.68	0.470775	0.00020794	0.00860274	PDIA4	7	149003062	149028641	-	3277	protein_coding	protein disulfide isomerase family A member 4 [Source:HGNC Symbol;Acc:HGNC:30167]
ENSG00000073417	978.83	1366.82	-0.482212	0.000207992	0.00860274	PDE8A	15	84980440	85139145	+	7886	protein_coding	phosphodiesterase 8A [Source:HGNC Symbol;Acc:HGNC:8793]
ENSG00000115020	585.965	822.884	-0.490071	0.000214339	0.00883967	PIKFYVE	2	208266267	208358751	+	10832	protein_coding	phosphoinositide kinase, FYVE-type zinc finger containing [Source:HGNC Symbol;Acc:HGNC:23785]
ENSG00000253797	285.835	173.087	0.72318	0.000214675	0.00883967	UTP14C	13	52024691	52033600	+	5529	protein_coding	UTP14C, small subunit processome component [Source:HGNC Symbol;Acc:HGNC:20321]
ENSG00000183891	95.6004	174.348	-0.867627	0.000214689	0.00883967	TTC32	2	19896643	19901986	-	1986	protein_coding	tetratricopeptide repeat domain 32 [Source:HGNC Symbol;Acc:HGNC:32954]
ENSG00000176731	293.616	463.147	-0.65689	0.000215037	0.00883967	C8orf59	8	85214076	85220421	-	2514	protein_coding	chromosome 8 open reading frame 59 [Source:HGNC Symbol;Acc:HGNC:32235]
ENSG00000172716	305.676	178.843	0.772068	0.000215334	0.00883967	SLFN11	17	35350305	35373701	-	5982	protein_coding	schlafen family member 11 [Source:HGNC Symbol;Acc:HGNC:26633]
ENSG00000063587	346.698	513.966	-0.568068	0.00021667	0.00887797	ZNF275	X	153334155	153360110	+	8139	protein_coding	zinc finger protein 275 [Source:HGNC Symbol;Acc:HGNC:13069]
ENSG00000180104	1424.91	1890.4	-0.407891	0.000216915	0.00887797	EXOC3	5	443158	471937	+	8182	protein_coding	exocyst complex component 3 [Source:HGNC Symbol;Acc:HGNC:30378]
ENSG00000088038	1310.76	975.171	0.426771	0.000217311	0.00888089	CNOT3	19	54137717	54155708	+	6880	protein_coding	CCR4-NOT transcription complex subunit 3 [Source:HGNC Symbol;Acc:HGNC:7879]
ENSG00000188211	92.4465	176.257	-0.930681	0.000218244	0.00890574	NCR3LG1	11	17351726	17377341	+	6438	protein_coding	natural killer cell cytotoxicity receptor 3 ligand 1 [Source:HGNC Symbol;Acc:HGNC:42400]
ENSG00000124535	680.577	466.967	0.543582	0.000218608	0.00890731	WRNIP1	6	2765414	2786952	+	3877	protein_coding	Werner helicase interacting protein 1 [Source:HGNC Symbol;Acc:HGNC:20876]
ENSG00000167693	45.215	10.7982	2.07225	0.0002197	0.00893848	NXN	17	799313	979770	-	5880	protein_coding	nucleoredoxin [Source:HGNC Symbol;Acc:HGNC:18008]
ENSG00000164329	312.481	465.698	-0.575662	0.000221959	0.00901699	PAPD4	5	79612120	79686648	+	5508	protein_coding	terminal nucleotidyltransferase 2 [Source:HGNC Symbol;Acc:HGNC:26776]
ENSG00000112245	4590.64	3516.54	0.384615	0.000224467	0.00907082	PTP4A1	6	63521748	63583587	+	5996	protein_coding	protein tyrosine phosphatase type IVA, member 1 [Source:HGNC Symbol;Acc:HGNC:9634]
ENSG00000141295	542.788	767.054	-0.498625	0.000224557	0.00907082	SCRN2	17	47837692	47841333	-	3043	protein_coding	secernin 2 [Source:HGNC Symbol;Acc:HGNC:30381]
ENSG00000135205	31.1297	73.0264	-1.23146	0.000224571	0.00907082	CCDC146	7	77122434	77329533	+	4457	protein_coding	coiled-coil domain containing 146 [Source:HGNC Symbol;Acc:HGNC:29296]
ENSG00000273542	32.1518	5.53275	2.54121	0.000224883	0.00907082	HIST1H4K	6	27831216	27831527	-	312	protein_coding	histone cluster 1 H4 family member k [Source:HGNC Symbol;Acc:HGNC:4784]
ENSG00000215912	20.7683	60.1013	-1.53819	0.00022494	0.00907082	TTC34	1	2635976	2801717	-	8814	protein_coding	tetratricopeptide repeat domain 34 [Source:HGNC Symbol;Acc:HGNC:34297]
ENSG00000057019	42.1664	7.49072	2.49817	0.000229009	0.00922132	DCBLD2	3	98795941	98901689	-	11274	protein_coding	discoidin, CUB and LCCL domain containing 2 [Source:HGNC Symbol;Acc:HGNC:24627]
ENSG00000101407	460.832	314.945	0.548738	0.0002302	0.00925567	TTI1	20	37983007	38033468	-	4479	protein_coding	TELO2 interacting protein 1 [Source:HGNC Symbol;Acc:HGNC:29029]
ENSG00000165626	315.897	460.137	-0.542411	0.00023194	0.00931195	BEND7	10	13438484	13528974	-	9815	protein_coding	BEN domain containing 7 [Source:HGNC Symbol;Acc:HGNC:23514]
ENSG00000108786	73.566	138.468	-0.913228	0.000233252	0.0093509	HSD17B1	17	42549214	42555213	+	5658	protein_coding	hydroxysteroid 17-beta dehydrogenase 1 [Source:HGNC Symbol;Acc:HGNC:5210]
ENSG00000230937	23.2422	1.60198	3.84963	0.000235398	0.00942314	MIR205HG	1	209428820	209432838	+	3518	processed_transcript	MIR205 host gene [Source:HGNC Symbol;Acc:HGNC:43562]
ENSG00000188177	181.828	287.151	-0.659295	0.000239326	0.0095664	ZC3H6	2	112275594	112340063	+	11803	protein_coding	zinc finger CCCH-type containing 6 [Source:HGNC Symbol;Acc:HGNC:24762]
ENSG00000056291	264.001	159.805	0.724253	0.000241628	0.00964433	NPFFR2	4	72031804	72148067	+	2359	protein_coding	neuropeptide FF receptor 2 [Source:HGNC Symbol;Acc:HGNC:4525]
ENSG00000005238	442.571	669.486	-0.596858	0.000243944	0.00972261	FAM214B	9	35104112	35116341	-	6409	protein_coding	family with sequence similarity 214 member B [Source:HGNC Symbol;Acc:HGNC:25666]
ENSG00000276952	56.2542	120.675	-1.10486	0.00024449	0.00973021	AL121772.3	20	25284915	25285588	-	674	antisense
ENSG00000198033	262.572	157.337	0.738429	0.000245756	0.00976638	TUBA3C	13	19173770	19181852	-	1551	protein_coding	tubulin alpha 3c [Source:HGNC Symbol;Acc:HGNC:12408]
ENSG00000111331	767.583	548.355	0.485497	0.0002462	0.00976985	OAS3	12	112938352	112973249	+	8251	protein_coding	2'-5'-oligoadenylate synthetase 3 [Source:HGNC Symbol;Acc:HGNC:8088]
ENSG00000107984	7182.94	4505.12	0.673017	0.000250714	0.0099346	DKK1	10	52314296	52318042	+	2206	protein_coding	dickkopf WNT signaling pathway inhibitor 1 [Source:HGNC Symbol;Acc:HGNC:2891]
ENSG00000171916	36.9654	106.44	-1.52911	0.000252593	0.00999459	LGALS9C	17	18476737	18494945	+	4754	protein_coding	galectin 9C [Source:HGNC Symbol;Acc:HGNC:33874]
ENSG00000187189	211.515	331.039	-0.645955	0.000254337	0.0100491	TSPYL4	6	116249961	116254140	-	4180	protein_coding	TSPY like 4 [Source:HGNC Symbol;Acc:HGNC:21559]
ENSG00000117569	149.69	247.274	-0.724134	0.000255024	0.0100617	PTBP2	1	96721665	96823738	+	12937	protein_coding	polypyrimidine tract binding protein 2 [Source:HGNC Symbol;Acc:HGNC:17662]
ENSG00000147174	81.2793	33.1338	1.28967	0.000255472	0.0100649	GCNA	X	71578411	71613583	+	3621	protein_coding	germ cell nuclear acidic peptidase [Source:HGNC Symbol;Acc:HGNC:15805]
ENSG00000221821	92.6921	172.631	-0.89397	0.00025709	0.010114	C6orf226	6	42890265	42890816	-	552	protein_coding	chromosome 6 open reading frame 226 [Source:HGNC Symbol;Acc:HGNC:34431]
ENSG00000071575	419.461	642.351	-0.615536	0.000259458	0.0101926	TRIB2	2	12716889	12742734	+	4588	protein_coding	tribbles pseudokinase 2 [Source:HGNC Symbol;Acc:HGNC:30809]
ENSG00000153294	63.4755	151.247	-1.25589	0.000261936	0.0102752	ADGRF4	6	47685864	47722021	+	3391	protein_coding	adhesion G protein-coupled receptor F4 [Source:HGNC Symbol;Acc:HGNC:19011]
ENSG00000166359	13.7219	44.2665	-1.6859	0.000262368	0.0102774	WDR88	19	33132090	33175795	+	1841	protein_coding	WD repeat domain 88 [Source:HGNC Symbol;Acc:HGNC:26999]
ENSG00000175309	449.105	272.869	0.71893	0.000264841	0.0103595	PHYKPL	5	178208497	178232791	-	8402	protein_coding	5-phosphohydroxy-L-lysine phospho-lyase [Source:HGNC Symbol;Acc:HGNC:28249]
ENSG00000170606	2125.33	1590.93	0.417776	0.000265857	0.0103844	HSPA4	5	133051962	133106449	+	5153	protein_coding	heat shock protein family A (Hsp70) member 4 [Source:HGNC Symbol;Acc:HGNC:5237]
ENSG00000159873	349.07	227.213	0.619686	0.00026896	0.0104883	CCDC117	22	28772674	28789301	+	4326	protein_coding	coiled-coil domain containing 117 [Source:HGNC Symbol;Acc:HGNC:26599]
ENSG00000197147	353.726	532.191	-0.590465	0.000269284	0.0104883	LRRC8B	1	89524836	89597864	+	8213	protein_coding	leucine rich repeat containing 8 VRAC subunit B [Source:HGNC Symbol;Acc:HGNC:30692]
ENSG00000198355	1182.65	1747.13	-0.563176	0.000270947	0.0105354	PIM3	22	49960513	49964080	+	2461	protein_coding	Pim-3 proto-oncogene, serine/threonine kinase [Source:HGNC Symbol;Acc:HGNC:19310]
ENSG00000141013	576.746	838.954	-0.54137	0.000271262	0.0105354	GAS8	16	90019629	90044975	+	5615	protein_coding	growth arrest specific 8 [Source:HGNC Symbol;Acc:HGNC:4166]
ENSG00000178980	1637.3	1159.66	0.49803	0.000271911	0.0105383	SELENOW	19	47778572	47784686	+	5261	protein_coding	selenoprotein W [Source:HGNC Symbol;Acc:HGNC:10752]
ENSG00000114127	530.375	767.992	-0.53428	0.000272108	0.0105383	XRN1	3	142306607	142448062	-	11982	protein_coding	5'-3' exoribonuclease 1 [Source:HGNC Symbol;Acc:HGNC:30654]
ENSG00000125962	194.118	298.404	-0.620379	0.000276184	0.0106811	ARMCX5	X	102599168	102604159	+	4911	protein_coding	armadillo repeat containing X-linked 5 [Source:HGNC Symbol;Acc:HGNC:25772]
ENSG00000131507	1343.62	988.393	0.442839	0.000282711	0.0109181	NDFIP1	5	142108505	142154443	+	6024	protein_coding	Nedd4 family interacting protein 1 [Source:HGNC Symbol;Acc:HGNC:17592]
ENSG00000107560	248.482	388.948	-0.647762	0.000284206	0.0109558	RAB11FIP2	10	118004916	118046603	-	6169	protein_coding	RAB11 family interacting protein 2 [Source:HGNC Symbol;Acc:HGNC:29152]
ENSG00000162511	67.068	15.2732	2.1373	0.000284488	0.0109558	LAPTM5	1	30732469	30757820	-	3274	protein_coding	lysosomal protein transmembrane 5 [Source:HGNC Symbol;Acc:HGNC:29612]
ENSG00000003147	944.837	1336.92	-0.501041	0.000288202	0.011082	ICA1	7	8113184	8262687	-	4891	protein_coding	islet cell autoantigen 1 [Source:HGNC Symbol;Acc:HGNC:5343]
ENSG00000114378	434.645	281.429	0.62798	0.00028894	0.011082	HYAL1	3	50299889	50312381	-	3132	protein_coding	hyaluronoglucosaminidase 1 [Source:HGNC Symbol;Acc:HGNC:5320]
ENSG00000162733	8.59907	36.8941	-2.11258	0.00028898	0.011082	DDR2	1	162631373	162787400	+	10730	protein_coding	discoidin domain receptor tyrosine kinase 2 [Source:HGNC Symbol;Acc:HGNC:2731]
ENSG00000282988	37.5028	8.47319	2.15104	0.000289809	0.0110983	AL031777.3	6	26195595	26199293	-	1637	protein_coding
ENSG00000261556	82.3024	35.0184	1.23312	0.000290559	0.0111114	SMG1P7	16	70219574	70246610	-	4433	transcribed_unprocessed_pseudogene	SMG1 pseudogene 7 [Source:HGNC Symbol;Acc:HGNC:49864]
ENSG00000186834	1725.77	1299.38	0.409497	0.000292158	0.011157	HEXIM1	17	45148502	45152101	+	3600	protein_coding	hexamethylene bisacetamide inducible 1 [Source:HGNC Symbol;Acc:HGNC:24953]
ENSG00000169896	210.882	104.174	1.01625	0.000294196	0.0112114	ITGAM	16	31259990	31332892	+	5665	protein_coding	integrin subunit alpha M [Source:HGNC Symbol;Acc:HGNC:6149]
ENSG00000263874	244.637	419.419	-0.776359	0.000294402	0.0112114	LINC00672	17	38925168	38929384	+	3692	protein_coding	long intergenic non-protein coding RNA 672 [Source:HGNC Symbol;Acc:HGNC:44353]
ENSG00000099622	1397.86	1905.92	-0.447484	0.000297662	0.0113198	CIRBP	19	1259384	1274880	+	6368	protein_coding	cold inducible RNA binding protein [Source:HGNC Symbol;Acc:HGNC:1982]
ENSG00000010704	383.592	238.979	0.682806	0.000299131	0.0113599	HFE	6	26087281	26098343	+	5675	protein_coding	homeostatic iron regulator [Source:HGNC Symbol;Acc:HGNC:4886]
ENSG00000009950	121.98	218.048	-0.839202	0.000300347	0.0113903	MLXIPL	7	73593194	73624543	-	4815	protein_coding	MLX interacting protein like [Source:HGNC Symbol;Acc:HGNC:12744]
ENSG00000163755	667.007	466.644	0.514705	0.000301411	0.0114149	HPS3	3	149129584	149173732	+	6256	protein_coding	HPS3, biogenesis of lysosomal organelles complex 2 subunit 1 [Source:HGNC Symbol;Acc:HGNC:15597]
ENSG00000196912	44.9723	97.9384	-1.11992	0.000305595	0.0115476	ANKRD36B	2	97492663	97589965	-	6771	protein_coding	ankyrin repeat domain 36B [Source:HGNC Symbol;Acc:HGNC:29333]
ENSG00000130707	2976.9	4483.88	-0.591141	0.000305761	0.0115476	ASS1	9	130444929	130501274	+	3050	protein_coding	argininosuccinate synthase 1 [Source:HGNC Symbol;Acc:HGNC:758]
ENSG00000186352	18.9847	57.169	-1.585	0.000306949	0.0115674	ANKRD37	4	185396021	185400628	+	2580	protein_coding	ankyrin repeat domain 37 [Source:HGNC Symbol;Acc:HGNC:29593]
ENSG00000115091	6900.37	5167.43	0.417324	0.00030713	0.0115674	ACTR3	2	113889960	113962596	+	12049	protein_coding	ARP3 actin related protein 3 homolog [Source:HGNC Symbol;Acc:HGNC:170]
ENSG00000160471	318.811	200.191	0.671303	0.000308214	0.0115828	COX6B2	19	55349306	55354814	-	3815	protein_coding	cytochrome c oxidase subunit 6B2 [Source:HGNC Symbol;Acc:HGNC:24380]
ENSG00000257671	226.621	415.864	-0.876684	0.000308385	0.0115828	KRT7-AS	12	52245048	52247448	-	1693	antisense	KRT7 antisense RNA 1 [Source:HGNC Symbol;Acc:HGNC:52643]
ENSG00000138834	3122.31	4077.68	-0.385136	0.000317799	0.0119201	MAPK8IP3	16	1706183	1770317	+	10285	protein_coding	mitogen-activated protein kinase 8 interacting protein 3 [Source:HGNC Symbol;Acc:HGNC:6884]
ENSG00000149311	485.887	325.672	0.577661	0.000320184	0.0119931	ATM	11	108222484	108369102	+	23972	protein_coding	ATM serine/threonine kinase [Source:HGNC Symbol;Acc:HGNC:795]
ENSG00000121989	229.63	346.474	-0.594005	0.000327689	0.0122575	ACVR2A	2	147844517	147930826	+	6770	protein_coding	activin A receptor type 2A [Source:HGNC Symbol;Acc:HGNC:173]
ENSG00000096384	19433.7	14069.5	0.465996	0.000329683	0.0123114	HSP90AB1	6	44246166	44253888	+	2980	protein_coding	heat shock protein 90 alpha family class B member 1 [Source:HGNC Symbol;Acc:HGNC:5258]
ENSG00000104907	444.446	290.627	0.613819	0.00033003	0.0123114	TRMT1	19	13104902	13117567	-	3364	protein_coding	tRNA methyltransferase 1 [Source:HGNC Symbol;Acc:HGNC:25980]
ENSG00000126016	124.894	57.408	1.12185	0.000331233	0.0123312	AMOT	X	112774503	112840815	-	8502	protein_coding	angiomotin [Source:HGNC Symbol;Acc:HGNC:17810]
ENSG00000262580	203.169	110.763	0.875853	0.000331463	0.0123312	AC087741.1	17	80200673	80205949	-	5122	antisense
ENSG00000266208	37.3539	83.5391	-1.16046	0.000333028	0.0123562	AC080112.1	17	40360655	40364693	+	2094	antisense
ENSG00000095059	609.557	418.738	0.542569	0.000333037	0.0123562	DHPS	19	12675717	12681902	-	3006	protein_coding	deoxyhypusine synthase [Source:HGNC Symbol;Acc:HGNC:2869]
ENSG00000105053	763.847	531.532	0.523163	0.000334823	0.0124057	VRK3	19	49976467	50025946	-	9796	protein_coding	vaccinia related kinase 3 [Source:HGNC Symbol;Acc:HGNC:18996]
ENSG00000105643	423.641	284.931	0.573065	0.000338814	0.0125366	ARRDC2	19	18001132	18014102	+	4637	protein_coding	arrestin domain containing 2 [Source:HGNC Symbol;Acc:HGNC:25225]
ENSG00000080511	83.698	34.714	1.26539	0.000339933	0.0125523	RDH8	19	10013249	10022279	+	2001	protein_coding	retinol dehydrogenase 8 [Source:HGNC Symbol;Acc:HGNC:14423]
ENSG00000006025	2303.6	1615.05	0.512578	0.000340156	0.0125523	OSBPL7	17	47807372	47821834	-	6572	protein_coding	oxysterol binding protein like 7 [Source:HGNC Symbol;Acc:HGNC:16387]
ENSG00000169967	623.564	866.063	-0.473525	0.000342947	0.0126383	MAP3K2	2	127298730	127388465	-	11508	protein_coding	mitogen-activated protein kinase kinase kinase 2 [Source:HGNC Symbol;Acc:HGNC:6854]
ENSG00000186115	46.5861	105.403	-1.17379	0.000344263	0.0126697	CYP4F2	19	15878023	15898120	-	3142	protein_coding	cytochrome P450 family 4 subfamily F member 2 [Source:HGNC Symbol;Acc:HGNC:2645]
ENSG00000197256	661.369	464.641	0.510065	0.000345883	0.0127122	KANK2	19	11164267	11197791	-	7638	protein_coding	KN motif and ankyrin repeat domains 2 [Source:HGNC Symbol;Acc:HGNC:29300]
ENSG00000173467	398.27	236.21	0.754736	0.000347156	0.0127419	AGR3	7	16859405	16881987	-	1160	protein_coding	anterior gradient 3, protein disulphide isomerase family member [Source:HGNC Symbol;Acc:HGNC:24167]
ENSG00000254860	57.1413	22.0409	1.37283	0.000353258	0.0129485	TMEM9B-AS1	11	8964675	8977527	+	1162	antisense	TMEM9B antisense RNA 1 [Source:HGNC Symbol;Acc:HGNC:19230]
ENSG00000111339	39.4181	11.2569	1.80275	0.00035382	0.0129518	ART4	12	14825569	14843533	-	5252	protein_coding	ADP-ribosyltransferase 4 (Dombrock blood group) [Source:HGNC Symbol;Acc:HGNC:726]
ENSG00000107331	1191.36	1603.52	-0.428915	0.000356466	0.0130124	ABCA2	9	137007227	137028922	-	11514	protein_coding	ATP binding cassette subfamily A member 2 [Source:HGNC Symbol;Acc:HGNC:32]
ENSG00000232098	278.424	178.137	0.643488	0.000356539	0.0130124	AC012313.1	19	58404238	58408484	-	3417	lincRNA
ENSG00000173905	1652.87	1166.28	0.503142	0.000356902	0.0130124	GOLIM4	3	168008677	168095975	-	4647	protein_coding	golgi integral membrane protein 4 [Source:HGNC Symbol;Acc:HGNC:15448]
ENSG00000234353	38.8433	10.9582	1.82087	0.000358325	0.0130208	AP000346.2	22	23638492	23640762	-	906	transcribed_unprocessed_pseudogene
ENSG00000196620	575.097	163.086	1.81833	0.000358368	0.0130208	UGT2B15	4	68646630	68670628	-	2077	protein_coding	UDP glucuronosyltransferase family 2 member B15 [Source:HGNC Symbol;Acc:HGNC:12546]
ENSG00000177943	336.026	189.313	0.827661	0.000358558	0.0130208	MAMDC4	9	136850943	136860799	+	5469	protein_coding	MAM domain containing 4 [Source:HGNC Symbol;Acc:HGNC:24083]
ENSG00000186007	59.21	122.436	-1.05148	0.000359857	0.0130506	LEMD1	1	205381378	205457091	-	2199	protein_coding	LEM domain containing 1 [Source:HGNC Symbol;Acc:HGNC:18725]
ENSG00000168961	334.432	489.539	-0.550168	0.000362172	0.0131172	LGALS9	17	27629798	27649560	+	5714	protein_coding	galectin 9 [Source:HGNC Symbol;Acc:HGNC:6570]
ENSG00000111726	731.81	1036.26	-0.501848	0.000363151	0.0131353	CMAS	12	22046174	22065674	+	2018	protein_coding	cytidine monophosphate N-acetylneuraminic acid synthetase [Source:HGNC Symbol;Acc:HGNC:18290]
ENSG00000110427	341.58	215.384	0.664532	0.000367049	0.013246	KIAA1549L	11	33376466	33674102	+	13012	protein_coding	KIAA1549 like [Source:HGNC Symbol;Acc:HGNC:24836]
ENSG00000153832	120.594	206.61	-0.778136	0.000367934	0.013246	FBXO36	2	229922302	230013109	+	3945	protein_coding	F-box protein 36 [Source:HGNC Symbol;Acc:HGNC:27020]
ENSG00000146828	1058.77	717.199	0.561719	0.00036802	0.013246	SLC12A9	7	100826820	100867009	+	8894	protein_coding	solute carrier family 12 member 9 [Source:HGNC Symbol;Acc:HGNC:17435]
ENSG00000184178	202.144	121.044	0.740153	0.000368183	0.013246	SCFD2	4	52872982	53366075	-	3185	protein_coding	sec1 family domain containing 2 [Source:HGNC Symbol;Acc:HGNC:30676]
ENSG00000163660	2235.77	2901.14	-0.375802	0.000368629	0.013246	CCNL1	3	157146508	157160760	-	8729	protein_coding	cyclin L1 [Source:HGNC Symbol;Acc:HGNC:20569]
ENSG00000242612	770.875	1063.45	-0.464355	0.000371802	0.0133393	DECR2	16	401826	412487	+	4046	protein_coding	2,4-dienoyl-CoA reductase 2 [Source:HGNC Symbol;Acc:HGNC:2754]
ENSG00000280039	5.81851	27.5411	-2.25285	0.000372201	0.0133393	RN7SKP23	16	23412380	23416680	+	4301	TEC	RNA, 7SK small nuclear pseudogene 23 [Source:HGNC Symbol;Acc:HGNC:45747]
ENSG00000168256	907.811	1224.17	-0.431449	0.0003733	0.0133493	NKIRAS2	17	42011382	42025644	+	5566	protein_coding	NFKB inhibitor interacting Ras like 2 [Source:HGNC Symbol;Acc:HGNC:17898]
ENSG00000172037	2401.37	1668.7	0.525076	0.000373829	0.0133493	LAMB2	3	49121114	49133118	-	6865	protein_coding	laminin subunit beta 2 [Source:HGNC Symbol;Acc:HGNC:6487]
ENSG00000117650	445.745	292.346	0.60837	0.000373942	0.0133493	NEK2	1	211658657	211675630	-	3095	protein_coding	NIMA related kinase 2 [Source:HGNC Symbol;Acc:HGNC:7745]
ENSG00000198860	251.678	375.854	-0.579131	0.000375143	0.0133747	TSEN15	1	184051651	184123978	+	10197	protein_coding	tRNA splicing endonuclease subunit 15 [Source:HGNC Symbol;Acc:HGNC:16791]
ENSG00000152433	165.67	92.1847	0.845565	0.000378417	0.0134739	ZNF547	19	57363477	57379565	+	3568	protein_coding	zinc finger protein 547 [Source:HGNC Symbol;Acc:HGNC:26432]
ENSG00000043039	19.9408	66.4042	-1.73833	0.000380256	0.0135218	BARX2	11	129375940	129452279	+	3660	protein_coding	BARX homeobox 2 [Source:HGNC Symbol;Acc:HGNC:956]
ENSG00000256043	149.559	249.174	-0.738631	0.000380874	0.0135262	CTSO	4	155924118	155953917	-	2954	protein_coding	cathepsin O [Source:HGNC Symbol;Acc:HGNC:2542]
ENSG00000174327	141.239	67.0973	1.07274	0.000383873	0.0136151	SLC16A13	17	7036075	7040121	+	2087	protein_coding	solute carrier family 16 member 13 [Source:HGNC Symbol;Acc:HGNC:31037]
ENSG00000240053	68.3112	130.334	-0.935016	0.000385902	0.0136693	LY6G5B	6	31670167	31673776	+	3031	protein_coding	lymphocyte antigen 6 family member G5B [Source:HGNC Symbol;Acc:HGNC:13931]
ENSG00000170100	244.683	377.109	-0.625309	0.000388575	0.0137462	ZNF778	16	89217703	89237071	+	11273	protein_coding	zinc finger protein 778 [Source:HGNC Symbol;Acc:HGNC:26479]
ENSG00000134755	2212.83	1632.98	0.438627	0.000392502	0.0138672	DSC2	18	31058840	31102415	-	12371	protein_coding	desmocollin 2 [Source:HGNC Symbol;Acc:HGNC:3036]
ENSG00000008294	1477.39	2013.59	-0.446481	0.00039596	0.0139714	SPAG9	17	50962174	51120865	-	11963	protein_coding	sperm associated antigen 9 [Source:HGNC Symbol;Acc:HGNC:14524]
ENSG00000103550	807.906	544.222	0.570032	0.000397302	0.0140007	KNOP1	16	19701934	19718235	-	7761	protein_coding	lysine rich nucleolar protein 1 [Source:HGNC Symbol;Acc:HGNC:34404]
ENSG00000028528	1003.67	729.826	0.459836	0.000400848	0.014093	SNX1	15	64094123	64146090	+	9780	protein_coding	sorting nexin 1 [Source:HGNC Symbol;Acc:HGNC:11172]
ENSG00000163596	38.0922	83.6683	-1.13797	0.000401451	0.014093	ICA1L	2	202773150	202871985	-	10598	protein_coding	islet cell autoantigen 1 like [Source:HGNC Symbol;Acc:HGNC:14442]
ENSG00000158406	133.378	59.4243	1.16967	0.000401465	0.014093	HIST1H4H	6	26277609	26285638	-	2163	protein_coding	histone cluster 1 H4 family member h [Source:HGNC Symbol;Acc:HGNC:4788]
ENSG00000106077	902.322	1238.85	-0.457581	0.000404209	0.0141573	ABHD11	7	73736094	73738867	-	2289	protein_coding	abhydrolase domain containing 11 [Source:HGNC Symbol;Acc:HGNC:16407]
ENSG00000127124	35.5523	10.3887	1.77375	0.000404331	0.0141573	HIVEP3	1	41506365	42035925	-	14410	protein_coding	human immunodeficiency virus type I enhancer binding protein 3 [Source:HGNC Symbol;Acc:HGNC:13561]
ENSG00000171302	2818.59	2126.97	0.406251	0.000405165	0.0141684	CANT1	17	78991717	79009867	-	4421	protein_coding	calcium activated nucleotidase 1 [Source:HGNC Symbol;Acc:HGNC:19721]
ENSG00000112312	617.025	440.99	0.48475	0.000406134	0.0141841	GMNN	6	24774931	24786099	+	2476	protein_coding	geminin, DNA replication inhibitor [Source:HGNC Symbol;Acc:HGNC:17493]
ENSG00000105339	290.581	428.08	-0.559763	0.000407058	0.0141983	DENND3	8	141117278	141195808	+	14670	protein_coding	DENN domain containing 3 [Source:HGNC Symbol;Acc:HGNC:29134]
ENSG00000183935	70.8943	131.148	-0.888187	0.00040927	0.0142306	HTR7P1	12	13000420	13004830	+	4411	transcribed_processed_pseudogene	5-hydroxytryptamine receptor 7 pseudogene 1 [Source:HGNC Symbol;Acc:HGNC:30411]
ENSG00000163257	356.973	512.251	-0.520989	0.000409292	0.0142306	DCAF16	4	17800655	17810758	-	4816	protein_coding	DDB1 and CUL4 associated factor 16 [Source:HGNC Symbol;Acc:HGNC:25987]
ENSG00000119820	691.124	483.291	0.516745	0.000410221	0.0142306	YIPF4	2	32277910	32316594	+	12233	protein_coding	Yip1 domain family member 4 [Source:HGNC Symbol;Acc:HGNC:28145]
ENSG00000163468	3920.56	2993.02	0.389441	0.000410285	0.0142306	CCT3	1	156308968	156367873	-	4018	protein_coding	chaperonin containing TCP1 subunit 3 [Source:HGNC Symbol;Acc:HGNC:1616]
ENSG00000255026	531.147	170.691	1.63738	0.000410582	0.0142306	AC136475.3	11	287305	288987	+	860	antisense
ENSG00000070501	275.042	407.631	-0.567371	0.000413662	0.0143192	POLB	8	42338454	42371808	+	4106	protein_coding	DNA polymerase beta [Source:HGNC Symbol;Acc:HGNC:9174]
ENSG00000130449	253.15	375.969	-0.571404	0.000417319	0.0144275	ZSWIM6	5	61332273	61546170	+	5501	protein_coding	zinc finger SWIM-type containing 6 [Source:HGNC Symbol;Acc:HGNC:29316]
ENSG00000049759	1044.44	748.789	0.48018	0.000423285	0.0146154	NEDD4L	18	58044367	58401540	+	17455	protein_coding	neural precursor cell expressed, developmentally down-regulated 4-like, E3 ubiquitin protein ligase [Source:HGNC Symbol;Acc:HGNC:7728]
ENSG00000112659	475.056	665.292	-0.486185	0.000424523	0.0146315	CUL9	6	43182175	43224587	+	12251	protein_coding	cullin 9 [Source:HGNC Symbol;Acc:HGNC:15982]
ENSG00000228709	140.509	78.0921	0.845677	0.000424822	0.0146315	LINC02575	21	44485577	44490288	+	912	lincRNA	long intergenic non-protein coding RNA 2575 [Source:HGNC Symbol;Acc:HGNC:53747]
ENSG00000134323	29.2591	6.12348	2.25455	0.000428835	0.0147512	MYCN	2	15940564	15947007	+	2602	protein_coding	MYCN proto-oncogene, bHLH transcription factor [Source:HGNC Symbol;Acc:HGNC:7559]
ENSG00000125772	193.695	303.128	-0.646525	0.000430762	0.0147862	GPCPD1	20	5544404	5611026	-	7527	protein_coding	glycerophosphocholine phosphodiesterase 1 [Source:HGNC Symbol;Acc:HGNC:26957]
ENSG00000135250	435.911	632.287	-0.536965	0.000430933	0.0147862	SRPK2	7	105110704	105399308	-	6341	protein_coding	SRSF protein kinase 2 [Source:HGNC Symbol;Acc:HGNC:11306]
ENSG00000108468	944.408	681.224	0.470906	0.000433054	0.0148404	CBX1	17	48070052	48101521	-	3087	protein_coding	chromobox 1 [Source:HGNC Symbol;Acc:HGNC:1551]
ENSG00000224081	113.065	202.917	-0.845716	0.000438047	0.0149905	SLC44A3-AS1	1	94613814	94855426	-	10245	transcribed_processed_pseudogene	SLC44A3 antisense RNA 1 [Source:HGNC Symbol;Acc:HGNC:49057]
ENSG00000197635	207.737	95.3237	1.12246	0.000438531	0.0149905	DPP4	2	161992241	162074542	-	5009	protein_coding	dipeptidyl peptidase 4 [Source:HGNC Symbol;Acc:HGNC:3009]
ENSG00000204366	151.632	80.6389	0.910851	0.000439414	0.0149917	ZBTB12	6	31899607	31901992	-	1875	protein_coding	zinc finger and BTB domain containing 12 [Source:HGNC Symbol;Acc:HGNC:19066]
ENSG00000134802	326.857	198.226	0.720754	0.000440053	0.0149917	SLC43A3	11	57406954	57427580	-	4517	protein_coding	solute carrier family 43 member 3 [Source:HGNC Symbol;Acc:HGNC:17466]
ENSG00000213024	1242.59	907.929	0.453064	0.000440207	0.0149917	NUP62	19	49906825	49929763	-	6020	protein_coding	nucleoporin 62 [Source:HGNC Symbol;Acc:HGNC:8066]
ENSG00000140612	1491.32	1112.96	0.422306	0.000444119	0.0151061	SEC11A	15	84669538	84716716	-	5748	protein_coding	SEC11 homolog A, signal peptidase complex subunit [Source:HGNC Symbol;Acc:HGNC:17718]
ENSG00000151503	494.014	336.072	0.556112	0.000447977	0.0152152	NCAPD3	11	134150119	134225454	-	9114	protein_coding	non-SMC condensin II complex subunit D3 [Source:HGNC Symbol;Acc:HGNC:28952]
ENSG00000164430	113.81	58.3657	0.963351	0.000448622	0.0152152	CGAS	6	73413515	73452276	-	4155	protein_coding	cyclic GMP-AMP synthase [Source:HGNC Symbol;Acc:HGNC:21367]
ENSG00000164062	885.594	639.061	0.471229	0.000448992	0.0152152	APEH	3	49674002	49683963	+	4669	protein_coding	acylaminoacyl-peptide hydrolase [Source:HGNC Symbol;Acc:HGNC:586]
ENSG00000175985	11.6493	48.7073	-2.07031	0.000453719	0.0153563	PLEKHD1	14	69484692	69531551	+	8097	protein_coding	pleckstrin homology and coiled-coil domain containing D1 [Source:HGNC Symbol;Acc:HGNC:20148]
ENSG00000221843	44.2045	92.1964	-1.06129	0.000454481	0.0153631	C2orf16	2	27537386	27582721	+	16402	protein_coding	chromosome 2 open reading frame 16 [Source:HGNC Symbol;Acc:HGNC:25275]
ENSG00000103490	509.612	335.52	0.603553	0.000455406	0.0153754	PYCARD	16	31201485	31203450	-	1661	protein_coding	PYD and CARD domain containing [Source:HGNC Symbol;Acc:HGNC:16608]
ENSG00000241635	143.04	79.2214	0.853052	0.000456813	0.0154039	UGT1A1	2	233760248	233773299	+	4467	protein_coding	UDP glucuronosyltransferase family 1 member A1 [Source:HGNC Symbol;Acc:HGNC:12530]
ENSG00000144908	479.958	334.613	0.520616	0.000462596	0.0155798	ALDH1L1	3	126103562	126197994	-	13712	protein_coding	aldehyde dehydrogenase 1 family member L1 [Source:HGNC Symbol;Acc:HGNC:3978]
ENSG00000154447	826.452	1114.17	-0.430845	0.000463253	0.0155827	SH3RF1	4	169094256	169271105	-	5624	protein_coding	SH3 domain containing ring finger 1 [Source:HGNC Symbol;Acc:HGNC:17650]
ENSG00000130958	202.198	124.024	0.705989	0.000464818	0.0156162	SLC35D2	9	96320706	96383710	-	2203	protein_coding	solute carrier family 35 member D2 [Source:HGNC Symbol;Acc:HGNC:20799]
ENSG00000006453	1735.35	1318.46	0.396476	0.000474598	0.0159252	BAIAP2L1	7	98291651	98401068	-	4798	protein_coding	BAI1 associated protein 2 like 1 [Source:HGNC Symbol;Acc:HGNC:21649]
ENSG00000279254	7.82336	30.7738	-1.98139	0.000476123	0.0159568	AC020604.1	2	46668870	46670778	+	1909	TEC
ENSG00000186635	3519.72	2529.12	0.476797	0.000478371	0.0160126	ARAP1	11	72685069	72793599	-	9056	protein_coding	ArfGAP with RhoGAP domain, ankyrin repeat and PH domain 1 [Source:HGNC Symbol;Acc:HGNC:16925]
ENSG00000204237	439.771	619.283	-0.493296	0.000479676	0.0160366	OXLD1	17	81665036	81666635	-	1600	protein_coding	oxidoreductase like domain containing 1 [Source:HGNC Symbol;Acc:HGNC:27901]
ENSG00000147168	205.803	100.777	1.03098	0.000480622	0.0160487	IL2RG	X	71107404	71112108	-	2760	protein_coding	interleukin 2 receptor subunit gamma [Source:HGNC Symbol;Acc:HGNC:6010]
ENSG00000100344	55.1695	112.198	-1.02351	0.000486092	0.0162116	PNPLA3	22	43923739	43964488	+	3232	protein_coding	patatin like phospholipase domain containing 3 [Source:HGNC Symbol;Acc:HGNC:18590]
ENSG00000084676	481.346	685.449	-0.510245	0.000491089	0.0163394	NCOA1	2	24491914	24770702	+	8633	protein_coding	nuclear receptor coactivator 1 [Source:HGNC Symbol;Acc:HGNC:7668]
ENSG00000282508	79.4605	145.973	-0.876647	0.000491118	0.0163394	LINC01002	19	198264	239440	-	7765	processed_transcript	long intergenic non-protein coding RNA 1002 [Source:HGNC Symbol;Acc:HGNC:38538]
ENSG00000163686	107.622	54.816	0.973668	0.000495415	0.0164623	ABHD6	3	58237506	58295693	+	3589	protein_coding	abhydrolase domain containing 6 [Source:HGNC Symbol;Acc:HGNC:21398]
ENSG00000140400	813.151	1139.76	-0.487109	0.000500434	0.0166053	MAN2C1	15	75355207	75368630	-	9142	protein_coding	mannosidase alpha class 2C member 1 [Source:HGNC Symbol;Acc:HGNC:6827]
ENSG00000089057	319.932	469.214	-0.553555	0.000501102	0.0166053	SLC23A2	20	4852356	5010293	-	7515	protein_coding	solute carrier family 23 member 2 [Source:HGNC Symbol;Acc:HGNC:10973]
ENSG00000153187	5773.55	4473.86	0.367891	0.000501537	0.0166053	HNRNPU	1	244840638	244864560	-	22512	protein_coding	heterogeneous nuclear ribonucleoprotein U [Source:HGNC Symbol;Acc:HGNC:5048]
ENSG00000126522	1488.08	2010.52	-0.434251	0.000503334	0.0166447	ASL	7	66075798	66093558	+	3195	protein_coding	argininosuccinate lyase [Source:HGNC Symbol;Acc:HGNC:746]
ENSG00000249550	282.34	170.824	0.726766	0.00050516	0.0166789	LINC01234	12	113679459	113773683	-	4484	lincRNA	long intergenic non-protein coding RNA 1234 [Source:HGNC Symbol;Acc:HGNC:49757]
ENSG00000197912	4769.22	6544.58	-0.456643	0.000505586	0.0166789	SPG7	16	89490719	89557768	+	36008	protein_coding	SPG7, paraplegin matrix AAA peptidase subunit [Source:HGNC Symbol;Acc:HGNC:11237]
ENSG00000071539	832.605	598.031	0.477794	0.000508027	0.0167256	TRIP13	5	892643	919357	+	3560	protein_coding	thyroid hormone receptor interactor 13 [Source:HGNC Symbol;Acc:HGNC:12307]
ENSG00000177051	476.721	320.172	0.574445	0.000508224	0.0167256	FBXO46	19	45710629	45730904	-	3535	protein_coding	F-box protein 46 [Source:HGNC Symbol;Acc:HGNC:25069]
ENSG00000151148	604.041	396.949	0.605993	0.000510763	0.016789	UBE3B	12	109477402	109536705	+	12453	protein_coding	ubiquitin protein ligase E3B [Source:HGNC Symbol;Acc:HGNC:13478]
ENSG00000189420	87.8738	42.4475	1.04834	0.000511819	0.0168035	ZFP92	X	153418322	153426481	+	6105	protein_coding	ZFP92 zinc finger protein [Source:HGNC Symbol;Acc:HGNC:12865]
ENSG00000223117	12.0083	41.3691	-1.7942	0.000518914	0.017016	RN7SKP296	3	190642163	190642503	+	341	misc_RNA	RNA, 7SK small nuclear pseudogene 296 [Source:HGNC Symbol;Acc:HGNC:46020]
ENSG00000169592	1523.55	1147.19	0.409463	0.00052242	0.0171105	INO80E	16	29995294	30005793	+	6076	protein_coding	INO80 complex subunit E [Source:HGNC Symbol;Acc:HGNC:26905]
ENSG00000109805	288.356	183.94	0.649237	0.000527548	0.0172578	NCAPG	4	17810902	17844862	+	4921	protein_coding	non-SMC condensin I complex subunit G [Source:HGNC Symbol;Acc:HGNC:24304]
ENSG00000106397	2334.84	1723.49	0.438046	0.000537251	0.0175542	PLOD3	7	101205977	101218420	-	5671	protein_coding	procollagen-lysine,2-oxoglutarate 5-dioxygenase 3 [Source:HGNC Symbol;Acc:HGNC:9083]
ENSG00000245848	1087.35	1496.68	-0.460794	0.000538037	0.017559	CEBPA	19	33299934	33302564	-	2631	protein_coding	CCAAT enhancer binding protein alpha [Source:HGNC Symbol;Acc:HGNC:1833]
ENSG00000015568	27.9684	78.0822	-1.48332	0.000540453	0.0176168	RGPD5	2	109792758	109857695	+	14175	protein_coding	RANBP2-like and GRIP domain containing 5 [Source:HGNC Symbol;Acc:HGNC:32418]
ENSG00000137501	2425.17	1757.76	0.464429	0.000547582	0.0178088	SYTL2	11	85694224	85811159	-	11258	protein_coding	synaptotagmin like 2 [Source:HGNC Symbol;Acc:HGNC:15585]
ENSG00000116857	958.616	1351.01	-0.495481	0.000547643	0.0178088	TMEM9	1	201134772	201171574	-	3915	protein_coding	transmembrane protein 9 [Source:HGNC Symbol;Acc:HGNC:18823]
ENSG00000168758	495.813	710.065	-0.518463	0.000551331	0.0179075	SEMA4C	2	96859716	96870757	-	6157	protein_coding	semaphorin 4C [Source:HGNC Symbol;Acc:HGNC:10731]
ENSG00000118515	1293.85	1919.39	-0.569143	0.000554767	0.0179884	SGK1	6	134169246	134318112	-	9992	protein_coding	serum/glucocorticoid regulated kinase 1 [Source:HGNC Symbol;Acc:HGNC:10810]
ENSG00000280138	50.9717	105.799	-1.05557	0.000555137	0.0179884	AC027290.2	12	122870059	122888720	-	18662	TEC
ENSG00000070404	2012.95	3022.24	-0.586303	0.000557761	0.0180521	FSTL3	19	676365	683399	+	3067	protein_coding	follistatin like 3 [Source:HGNC Symbol;Acc:HGNC:3973]
ENSG00000093183	311.613	446.428	-0.518752	0.000559534	0.0180881	SEC22C	3	42547969	42601080	-	8159	protein_coding	SEC22 homolog C, vesicle trafficking protein [Source:HGNC Symbol;Acc:HGNC:16828]
ENSG00000004534	500.32	351.876	0.507859	0.000560633	0.0181022	RBM6	3	49940007	50100045	+	7302	protein_coding	RNA binding motif protein 6 [Source:HGNC Symbol;Acc:HGNC:9903]
ENSG00000100528	953.079	696.971	0.45193	0.000562133	0.0181293	CNIH1	14	54423560	54441431	-	5060	protein_coding	cornichon family AMPA receptor auxiliary protein 1 [Source:HGNC Symbol;Acc:HGNC:19431]
ENSG00000048028	279.171	179.626	0.636752	0.000563202	0.0181424	USP28	11	113797874	113875570	-	5719	protein_coding	ubiquitin specific peptidase 28 [Source:HGNC Symbol;Acc:HGNC:12625]
ENSG00000165029	89.0806	178.954	-1.00509	0.00057034	0.0183507	ABCA1	9	104781002	104928237	-	11350	protein_coding	ATP binding cassette subfamily A member 1 [Source:HGNC Symbol;Acc:HGNC:29]
ENSG00000165959	605.984	850.714	-0.489954	0.000571027	0.0183513	CLMN	14	95181940	95319906	-	15701	protein_coding	calmin [Source:HGNC Symbol;Acc:HGNC:19972]
ENSG00000066739	313.776	466.353	-0.570611	0.000575529	0.018474	ATG2B	14	96279202	96363870	-	14778	protein_coding	autophagy related 2B [Source:HGNC Symbol;Acc:HGNC:20187]
ENSG00000101224	991.111	644.809	0.620767	0.000576194	0.018474	CDC25B	20	3786772	3806121	+	4314	protein_coding	cell division cycle 25B [Source:HGNC Symbol;Acc:HGNC:1726]
ENSG00000177000	438.495	689.288	-0.652888	0.000576959	0.0184769	MTHFR	1	11785723	11806920	-	11978	protein_coding	methylenetetrahydrofolate reductase [Source:HGNC Symbol;Acc:HGNC:7436]
ENSG00000237523	274.179	175.136	0.646724	0.000586112	0.0187481	LINC00857	10	80207710	80219657	+	2171	lincRNA	long intergenic non-protein coding RNA 857 [Source:HGNC Symbol;Acc:HGNC:45114]
ENSG00000136213	216.474	129.645	0.738109	0.000590841	0.0188773	CHST12	7	2403560	2448483	+	16143	protein_coding	carbohydrate sulfotransferase 12 [Source:HGNC Symbol;Acc:HGNC:17423]
ENSG00000100504	38.2393	8.85448	2.11924	0.000594558	0.0189739	PYGL	14	50857891	50944736	-	4798	protein_coding	glycogen phosphorylase L [Source:HGNC Symbol;Acc:HGNC:9725]
ENSG00000060642	192.28	113.69	0.758126	0.000597492	0.0190453	PIGV	1	26787472	26798398	+	3382	protein_coding	phosphatidylinositol glycan anchor biosynthesis class V [Source:HGNC Symbol;Acc:HGNC:26031]
ENSG00000004766	326.193	210.132	0.634528	0.00059949	0.0190868	VPS50	7	93232340	93361121	+	9454	protein_coding	VPS50, EARP/GARPII complex subunit [Source:HGNC Symbol;Acc:HGNC:25956]
ENSG00000114346	2000.38	1412.26	0.50231	0.000604451	0.0192224	ECT2	3	172750682	172821474	+	5499	protein_coding	epithelial cell transforming 2 [Source:HGNC Symbol;Acc:HGNC:3155]
ENSG00000215039	208.573	123.137	0.759918	0.000609265	0.019353	CD27-AS1	12	6439001	6451567	-	3411	processed_transcript	CD27 antisense RNA 1 [Source:HGNC Symbol;Acc:HGNC:43896]
ENSG00000150756	383.81	257.111	0.577216	0.000612642	0.0194377	FAM173B	5	10226330	10249897	-	2462	protein_coding	family with sequence similarity 173 member B [Source:HGNC Symbol;Acc:HGNC:27029]
ENSG00000053918	663.232	974.511	-0.555945	0.000614816	0.0194841	KCNQ1	11	2444684	2849110	+	4447	protein_coding	potassium voltage-gated channel subfamily Q member 1 [Source:HGNC Symbol;Acc:HGNC:6294]
ENSG00000167549	33.899	73.5709	-1.1205	0.000623696	0.0197262	CORO6	17	29614756	29622907	-	4321	protein_coding	coronin 6 [Source:HGNC Symbol;Acc:HGNC:21356]
ENSG00000133466	233.655	136.471	0.776469	0.000623895	0.0197262	C1QTNF6	22	37180167	37199385	-	7143	protein_coding	C1q and TNF related 6 [Source:HGNC Symbol;Acc:HGNC:14343]
ENSG00000226752	545.399	364.642	0.58049	0.000624778	0.0197313	CUTALP	9	120824828	120854385	+	7224	transcribed_unitary_pseudogene	cutA divalent cation tolerance homolog-like, pseudogene [Source:HGNC Symbol;Acc:HGNC:27367]
ENSG00000104765	245.796	374.463	-0.607296	0.000627039	0.0197347	BNIP3L	8	26382898	26505636	+	4307	protein_coding	BCL2 interacting protein 3 like [Source:HGNC Symbol;Acc:HGNC:1085]
ENSG00000048828	3601.35	2808.12	0.358928	0.000627471	0.0197347	FAM120A	9	93451722	93566107	+	7204	protein_coding	family with sequence similarity 120A [Source:HGNC Symbol;Acc:HGNC:13247]
ENSG00000143167	43.9297	93.849	-1.094	0.00062757	0.0197347	GPA33	1	167052836	167166479	-	3200	protein_coding	glycoprotein A33 [Source:HGNC Symbol;Acc:HGNC:4445]
ENSG00000142765	225.012	141.018	0.672918	0.000627769	0.0197347	SYTL1	1	27342020	27353937	+	5584	protein_coding	synaptotagmin like 1 [Source:HGNC Symbol;Acc:HGNC:15584]
ENSG00000100304	1297.92	896.39	0.534128	0.000629859	0.0197777	TTLL12	22	43166622	43187133	-	4622	protein_coding	tubulin tyrosine ligase like 12 [Source:HGNC Symbol;Acc:HGNC:28974]
ENSG00000105483	154.163	88.4106	0.801526	0.000630738	0.0197826	CARD8	19	48180770	48255946	-	12912	protein_coding	caspase recruitment domain family member 8 [Source:HGNC Symbol;Acc:HGNC:17057]
ENSG00000224470	1377.98	1856.52	-0.430165	0.000632103	0.0198028	ATXN1L	16	71845991	71885268	+	8542	protein_coding	ataxin 1 like [Source:HGNC Symbol;Acc:HGNC:33279]
ENSG00000112303	112.081	233.669	-1.06166	0.000634918	0.0198383	VNN2	6	132743870	132763459	-	2633	protein_coding	vanin 2 [Source:HGNC Symbol;Acc:HGNC:12706]
ENSG00000205502	217.401	119.263	0.864323	0.000635172	0.0198383	C2CD4B	15	62163535	62165283	-	1579	protein_coding	C2 calcium dependent domain containing 4B [Source:HGNC Symbol;Acc:HGNC:33628]
ENSG00000120708	207.512	50.0229	2.05239	0.0006363	0.0198383	TGFBI	5	136028895	136063818	+	7810	protein_coding	transforming growth factor beta induced [Source:HGNC Symbol;Acc:HGNC:11771]
ENSG00000100554	668.055	481.19	0.473539	0.000636691	0.0198383	ATP6V1D	14	67294371	67360265	-	4251	protein_coding	ATPase H+ transporting V1 subunit D [Source:HGNC Symbol;Acc:HGNC:13527]
ENSG00000143164	873.434	552.122	0.661189	0.000636861	0.0198383	DCAF6	1	167935783	168075843	+	6306	protein_coding	DDB1 and CUL4 associated factor 6 [Source:HGNC Symbol;Acc:HGNC:30002]
ENSG00000270170	434.084	616.376	-0.505352	0.000639972	0.0199126	NCBP2-AS2	3	196942623	196943540	+	918	protein_coding	NCBP2 antisense RNA 2 (head to head) [Source:HGNC Symbol;Acc:HGNC:25121]
ENSG00000103534	1233.66	1648.51	-0.41817	0.000641007	0.0199222	TMC5	16	19410496	19499113	+	6393	protein_coding	transmembrane channel like 5 [Source:HGNC Symbol;Acc:HGNC:22999]
ENSG00000131966	298.126	192.196	0.633877	0.000642856	0.019957	ACTR10	14	58200080	58235636	+	4039	protein_coding	actin related protein 10 homolog [Source:HGNC Symbol;Acc:HGNC:17372]
ENSG00000123684	1287.33	1717.92	-0.416481	0.000643679	0.0199599	LPGAT1	1	211743457	211830772	-	8799	protein_coding	lysophosphatidylglycerol acyltransferase 1 [Source:HGNC Symbol;Acc:HGNC:28985]
ENSG00000149196	389.266	266.05	0.549425	0.000647459	0.0200544	HIKESHI	11	86302211	86345931	+	3421	protein_coding	Hikeshi, heat shock protein nuclear import factor [Source:HGNC Symbol;Acc:HGNC:26938]
ENSG00000139540	1202.6	821.099	0.550504	0.000654318	0.0202439	SLC39A5	12	56230049	56237846	+	2903	protein_coding	solute carrier family 39 member 5 [Source:HGNC Symbol;Acc:HGNC:20502]
ENSG00000172878	129.943	70.4221	0.885255	0.000657845	0.0203301	METAP1D	2	171999583	172082430	+	4850	protein_coding	methionyl aminopeptidase type 1D, mitochondrial [Source:HGNC Symbol;Acc:HGNC:32583]
ENSG00000153902	5.04588	23.8537	-2.2368	0.000664234	0.0205044	LGI4	19	35124513	35142451	-	4532	protein_coding	leucine rich repeat LGI family member 4 [Source:HGNC Symbol;Acc:HGNC:18712]
ENSG00000130669	1862.38	1390.94	0.421272	0.000665584	0.0205229	PAK4	19	39125770	39182816	+	7115	protein_coding	p21 (RAC1) activated kinase 4 [Source:HGNC Symbol;Acc:HGNC:16059]
ENSG00000160551	572.862	794.108	-0.471078	0.000666351	0.0205235	TAOK1	17	29390464	29551904	+	16980	protein_coding	TAO kinase 1 [Source:HGNC Symbol;Acc:HGNC:29259]
ENSG00000100099	381.277	535.747	-0.490942	0.000676594	0.0208155	HPS4	22	26443423	26483837	-	10782	protein_coding	HPS4, biogenesis of lysosomal organelles complex 3 subunit 2 [Source:HGNC Symbol;Acc:HGNC:15844]
ENSG00000180347	7.18236	29.3754	-2.0392	0.000679237	0.0208521	CCDC129	7	31514071	31658720	+	7246	protein_coding	coiled-coil domain containing 129 [Source:HGNC Symbol;Acc:HGNC:27363]
ENSG00000116044	2243.14	1684.41	0.413344	0.000679305	0.0208521	NFE2L2	2	177227595	177392697	-	5979	protein_coding	nuclear factor, erythroid 2 like 2 [Source:HGNC Symbol;Acc:HGNC:7782]
ENSG00000258919	4.4898	28.0011	-2.65402	0.000682145	0.0209158	AL049836.1	14	101628984	101632530	-	539	lincRNA
ENSG00000182795	7430.37	5382.28	0.465167	0.000683635	0.020938	C1orf116	1	207018521	207032756	-	5502	protein_coding	chromosome 1 open reading frame 116 [Source:HGNC Symbol;Acc:HGNC:28667]
ENSG00000214530	1353.44	943.558	0.520762	0.000685194	0.0209623	STARD10	11	72754729	72794168	-	4197	protein_coding	StAR related lipid transfer domain containing 10 [Source:HGNC Symbol;Acc:HGNC:10666]
ENSG00000117682	323.517	496.139	-0.617672	0.000696092	0.021272	DHDDS	1	26432282	26471294	+	5596	protein_coding	dehydrodolichyl diphosphate synthase subunit [Source:HGNC Symbol;Acc:HGNC:20603]
ENSG00000163795	450.417	624.5	-0.471138	0.000699614	0.0213558	ZNF513	2	27377231	27380790	-	2365	protein_coding	zinc finger protein 513 [Source:HGNC Symbol;Acc:HGNC:26498]
ENSG00000106258	2369.38	3131.39	-0.402093	0.000704832	0.0214911	CYP3A5	7	99648194	99680026	-	6759	protein_coding	cytochrome P450 family 3 subfamily A member 5 [Source:HGNC Symbol;Acc:HGNC:2638]
ENSG00000162997	16.8469	46.2567	-1.45713	0.000712851	0.0217114	PRORSD1P	2	55282319	55284522	+	2204	transcribed_unitary_pseudogene	prolyl-tRNA synthetase associated domain containing 1, pseudogene [Source:HGNC Symbol;Acc:HGNC:34379]
ENSG00000196684	205.986	306.994	-0.575929	0.000717646	0.0218156	HSH2D	19	16134028	16158575	+	3398	protein_coding	hematopoietic SH2 domain containing [Source:HGNC Symbol;Acc:HGNC:24920]
ENSG00000170522	512.829	353.545	0.537472	0.000718304	0.0218156	ELOVL6	4	110045846	110199199	-	7297	protein_coding	ELOVL fatty acid elongase 6 [Source:HGNC Symbol;Acc:HGNC:15829]
ENSG00000093134	19.696	51.5437	-1.39143	0.000718661	0.0218156	VNN3	6	132722787	132734765	-	3846	protein_coding	vanin 3 [Source:HGNC Symbol;Acc:HGNC:16431]
ENSG00000150175	14.3057	42.3735	-1.5706	0.000719475	0.0218161	FRMPD2B	10	46870858	46894562	+	1347	unprocessed_pseudogene	FERM and PDZ domain containing 2B, pseudogene [Source:HGNC Symbol;Acc:HGNC:16843]
ENSG00000266010	278.05	161.376	0.783925	0.000720961	0.0218225	GATA6-AS1	18	22166898	22168968	-	1823	lincRNA	GATA6 antisense RNA 1 (head to head) [Source:HGNC Symbol;Acc:HGNC:48840]
ENSG00000064270	862.092	642.4	0.424376	0.000721609	0.0218225	ATP2C2	16	84368527	84464187	+	7352	protein_coding	ATPase secretory pathway Ca2+ transporting 2 [Source:HGNC Symbol;Acc:HGNC:29103]
ENSG00000178726	52.4559	13.1232	2.00561	0.000722078	0.0218225	THBD	20	23045633	23049741	-	4109	protein_coding	thrombomodulin [Source:HGNC Symbol;Acc:HGNC:11784]
ENSG00000223823	40.8068	13.7104	1.57667	0.000726217	0.0219234	LINC01342	1	1137017	1144056	+	1620	lincRNA	long intergenic non-protein coding RNA 1342 [Source:HGNC Symbol;Acc:HGNC:50551]
ENSG00000141002	2946.74	3965.7	-0.428553	0.000727379	0.0219343	TCF25	16	89873570	89913627	+	7967	protein_coding	transcription factor 25 [Source:HGNC Symbol;Acc:HGNC:29181]
ENSG00000266405	5.73973	25.1747	-2.13123	0.000730802	0.0220133	CBX3P2	18	2652170	2655395	-	1429	transcribed_processed_pseudogene
ENSG00000121350	50.1878	103.654	-1.04664	0.000736663	0.0221655	PYROXD1	12	21437615	21471252	+	5725	protein_coding	pyridine nucleotide-disulphide oxidoreductase domain 1 [Source:HGNC Symbol;Acc:HGNC:26162]
ENSG00000105229	370.888	248.7	0.577032	0.000741211	0.0222778	PIAS4	19	4007646	4039386	+	3646	protein_coding	protein inhibitor of activated STAT 4 [Source:HGNC Symbol;Acc:HGNC:17002]
ENSG00000116406	1600.29	1179.65	0.439905	0.000747086	0.0224298	EDEM3	1	184690231	184754913	-	7804	protein_coding	ER degradation enhancing alpha-mannosidase like protein 3 [Source:HGNC Symbol;Acc:HGNC:16787]
ENSG00000101605	550.956	752.465	-0.449742	0.000754446	0.0226259	MYOM1	18	3066807	3220108	-	6574	protein_coding	myomesin 1 [Source:HGNC Symbol;Acc:HGNC:7613]
ENSG00000095739	262.094	165.285	0.664187	0.000757402	0.0226701	BAMBI	10	28677342	28682939	+	2314	protein_coding	BMP and activin membrane bound inhibitor [Source:HGNC Symbol;Acc:HGNC:30251]
ENSG00000137801	172.459	76.3532	1.1752	0.000757573	0.0226701	THBS1	15	39581079	39599466	+	9158	protein_coding	thrombospondin 1 [Source:HGNC Symbol;Acc:HGNC:11785]
ENSG00000101019	524.852	376.253	0.480329	0.000763375	0.0227979	UQCC1	20	35302566	35412141	-	6782	protein_coding	ubiquinol-cytochrome c reductase complex assembly factor 1 [Source:HGNC Symbol;Acc:HGNC:15891]
ENSG00000197323	526.218	740.56	-0.493456	0.000764623	0.0227979	TRIM33	1	114392777	114511160	-	9574	protein_coding	tripartite motif containing 33 [Source:HGNC Symbol;Acc:HGNC:16290]
ENSG00000214078	1590.47	1207.74	0.397122	0.000765685	0.0227979	CPNE1	20	35626031	35664956	-	3608	protein_coding	copine 1 [Source:HGNC Symbol;Acc:HGNC:2314]
ENSG00000062282	249.244	158.697	0.651255	0.000765854	0.0227979	DGAT2	11	75759512	75801535	+	7905	protein_coding	diacylglycerol O-acyltransferase 2 [Source:HGNC Symbol;Acc:HGNC:16940]
ENSG00000203668	560.109	784.188	-0.486078	0.000766007	0.0227979	CHML	1	241628853	241640254	-	7661	protein_coding	CHM like, Rab escort protein 2 [Source:HGNC Symbol;Acc:HGNC:1941]
ENSG00000276067	75.0567	33.9318	1.14374	0.000767774	0.0228256	AC009542.2	7	135246113	135317752	-	2688	transcribed_unprocessed_pseudogene
ENSG00000272092	6.37868	26.3707	-2.04307	0.00077112	0.0228892	AC087623.3	8	38382364	38383461	+	1098	lincRNA
ENSG00000110871	155.318	85.6284	0.859483	0.000771583	0.0228892	COQ5	12	120503274	120534434	-	2523	protein_coding	coenzyme Q5, methyltransferase [Source:HGNC Symbol;Acc:HGNC:28722]
ENSG00000162923	1569.76	2142.18	-0.448683	0.000780311	0.023123	WDR26	1	224385143	224437033	-	10481	protein_coding	WD repeat domain 26 [Source:HGNC Symbol;Acc:HGNC:21208]
ENSG00000258890	614.985	840.519	-0.451287	0.000786166	0.0232355	CEP95	17	64506588	64542461	+	8048	protein_coding	centrosomal protein 95 [Source:HGNC Symbol;Acc:HGNC:25141]
ENSG00000142102	4370.74	2037.81	1.10082	0.000787625	0.0232355	PGGHG	11	289135	296107	+	5260	protein_coding	protein-glucosylgalactosylhydroxylysine glucosidase [Source:HGNC Symbol;Acc:HGNC:26210]
ENSG00000215788	670.042	487.099	0.460247	0.000788074	0.0232355	TNFRSF25	1	6461151	6466195	-	3918	protein_coding	TNF receptor superfamily member 25 [Source:HGNC Symbol;Acc:HGNC:11910]
ENSG00000214279	68.6104	149.964	-1.1323	0.000788087	0.0232355	SCART1	10	133453928	133523558	+	8015	protein_coding	scavenger receptor family member expressed on T cells 1 [Source:HGNC Symbol;Acc:HGNC:32411]
ENSG00000158125	85.6031	155.634	-0.862648	0.000788349	0.0232355	XDH	2	31334321	31414715	-	6037	protein_coding	xanthine dehydrogenase [Source:HGNC Symbol;Acc:HGNC:12805]
ENSG00000109066	513.658	363.579	0.498749	0.000789789	0.0232529	TMEM104	17	74776483	74839779	+	4983	protein_coding	transmembrane protein 104 [Source:HGNC Symbol;Acc:HGNC:25984]
ENSG00000149428	2681.93	1973.71	0.442199	0.000791018	0.0232641	HYOU1	11	119044189	119057202	-	7694	protein_coding	hypoxia up-regulated 1 [Source:HGNC Symbol;Acc:HGNC:16931]
ENSG00000174502	26.9332	79.3509	-1.56375	0.000793279	0.0232915	SLC26A9	1	205913048	205943460	-	5628	protein_coding	solute carrier family 26 member 9 [Source:HGNC Symbol;Acc:HGNC:14469]
ENSG00000284773	9.18311	32.497	-1.82763	0.000793651	0.0232915	AC114490.3	1	34974356	34985313	-	3163	protein_coding
ENSG00000117399	955.324	691.32	0.467029	0.00079757	0.0233814	CDC20	1	43358955	43363203	+	2038	protein_coding	cell division cycle 20 [Source:HGNC Symbol;Acc:HGNC:1723]
ENSG00000066427	117.252	62.902	0.900318	0.000801528	0.02346	ATXN3	14	92044496	92106625	-	9665	protein_coding	ataxin 3 [Source:HGNC Symbol;Acc:HGNC:7106]
ENSG00000110841	634.144	451.804	0.489167	0.000801963	0.02346	PPFIBP1	12	27523431	27695564	+	11690	protein_coding	PPFIA binding protein 1 [Source:HGNC Symbol;Acc:HGNC:9249]
ENSG00000196642	1168.16	1516.86	-0.376761	0.000804845	0.0235192	RABL6	9	136807943	136841187	+	10178	protein_coding	RAB, member RAS oncogene family like 6 [Source:HGNC Symbol;Acc:HGNC:24703]
ENSG00000107789	242.787	149.035	0.70471	0.000805825	0.0235227	MINPP1	10	87504875	87553460	+	3016	protein_coding	multiple inositol-polyphosphate phosphatase 1 [Source:HGNC Symbol;Acc:HGNC:7102]
ENSG00000172216	485.048	284.131	0.77218	0.000812173	0.0236828	CEBPB	20	50190734	50192689	+	1956	protein_coding	CCAAT enhancer binding protein beta [Source:HGNC Symbol;Acc:HGNC:1834]
ENSG00000112096	1067.15	1447.8	-0.440292	0.000815925	0.0237669	SOD2	6	159669057	159745186	-	16493	protein_coding	superoxide dismutase 2 [Source:HGNC Symbol;Acc:HGNC:11180]
ENSG00000175793	1595.64	1120.07	0.510487	0.000816901	0.02377	SFN	1	26863138	26864457	+	1320	protein_coding	stratifin [Source:HGNC Symbol;Acc:HGNC:10773]
ENSG00000184515	12.7315	39.3863	-1.62431	0.000818125	0.0237732	BEX5	X	102153708	102156057	-	1063	protein_coding	brain expressed X-linked 5 [Source:HGNC Symbol;Acc:HGNC:27990]
ENSG00000179104	217.943	128.812	0.760355	0.000818749	0.0237732	TMTC2	12	82686880	83134870	+	8323	protein_coding	transmembrane and tetratricopeptide repeat containing 2 [Source:HGNC Symbol;Acc:HGNC:25440]
ENSG00000159208	21.4416	64.2291	-1.58158	0.000820494	0.0237987	CIART	1	150282543	150287093	+	2696	protein_coding	circadian associated repressor of transcription [Source:HGNC Symbol;Acc:HGNC:25200]
ENSG00000000460	147.729	83.8168	0.815382	0.000823518	0.0238611	C1orf112	1	169662007	169854080	+	5967	protein_coding	chromosome 1 open reading frame 112 [Source:HGNC Symbol;Acc:HGNC:25565]
ENSG00000228223	142.959	80.6884	0.826681	0.000832745	0.024103	HCG11	6	26521709	26527404	+	5696	lincRNA	HLA complex group 11 (non-protein coding) [Source:HGNC Symbol;Acc:HGNC:17707]
ENSG00000163002	427.438	296.58	0.527272	0.000840723	0.0243082	NUP35	2	183117513	183161680	+	4046	protein_coding	nucleoporin 35 [Source:HGNC Symbol;Acc:HGNC:29797]
ENSG00000120451	838.343	603.419	0.474375	0.000844722	0.024398	SNX19	11	130875436	130916509	-	8152	protein_coding	sorting nexin 19 [Source:HGNC Symbol;Acc:HGNC:21532]
ENSG00000085449	1028.69	1371.8	-0.415337	0.000849317	0.0245049	WDFY1	2	223855716	223945387	-	5516	protein_coding	WD repeat and FYVE domain containing 1 [Source:HGNC Symbol;Acc:HGNC:20451]
ENSG00000196123	471.746	313.493	0.588676	0.000858679	0.0247489	KIAA0895L	16	67175602	67184040	-	4780	protein_coding	KIAA0895 like [Source:HGNC Symbol;Acc:HGNC:34408]
ENSG00000240219	7.42101	0	5.371	0.00086115	0.0247808	AL512306.2	1	204626775	204629712	+	2219	lincRNA
ENSG00000255182	62.9284	116.218	-0.886056	0.000861595	0.0247808	AC084125.2	8	144495458	144505444	-	4894	processed_transcript
ENSG00000077454	366.89	564.693	-0.622807	0.00086617	0.0248611	LRCH4	7	100574011	100586153	-	6838	protein_coding	leucine rich repeats and calponin homology domain containing 4 [Source:HGNC Symbol;Acc:HGNC:6691]
ENSG00000015520	1895.3	2503.37	-0.401511	0.000866203	0.0248611	NPC1L1	7	44512535	44541315	-	5252	protein_coding	NPC1 like intracellular cholesterol transporter 1 [Source:HGNC Symbol;Acc:HGNC:7898]
ENSG00000108384	168.094	101.138	0.732734	0.000869038	0.0248923	RAD51C	17	58692573	58735611	+	6068	protein_coding	RAD51 paralog C [Source:HGNC Symbol;Acc:HGNC:9820]
ENSG00000221995	114.02	62.0612	0.877091	0.000869106	0.0248923	TIAF1	17	29073521	29078857	-	5337	protein_coding	TGFB1-induced anti-apoptotic factor 1 [Source:HGNC Symbol;Acc:HGNC:11803]
ENSG00000244968	24.3146	58.783	-1.27227	0.000872396	0.0249604	LIFR-AS1	5	38556786	38671216	+	5098	antisense	LIFR antisense RNA 1 [Source:HGNC Symbol;Acc:HGNC:43600]
ENSG00000230002	22.3957	55.8109	-1.31865	0.000877581	0.0250825	ALMS1-IT1	2	73456764	73459482	+	2105	sense_intronic	ALMS1 intronic transcript 1 [Source:HGNC Symbol;Acc:HGNC:41305]
ENSG00000269981	51.6556	99.6918	-0.949476	0.000882206	0.0251884	AL627309.7	1	137682	137965	-	284	processed_pseudogene
ENSG00000120437	539.434	758.864	-0.491948	0.000885116	0.0252207	ACAT2	6	159760328	159779055	+	4299	protein_coding	acetyl-CoA acetyltransferase 2 [Source:HGNC Symbol;Acc:HGNC:94]
ENSG00000163913	670.666	916.216	-0.450578	0.00088518	0.0252207	IFT122	3	129440036	129520507	+	9636	protein_coding	intraflagellar transport 122 [Source:HGNC Symbol;Acc:HGNC:13556]
ENSG00000170381	646.392	410.791	0.65442	0.000887695	0.0252661	SEMA3E	7	83363238	83649113	-	8424	protein_coding	semaphorin 3E [Source:HGNC Symbol;Acc:HGNC:10727]
ENSG00000166073	290.378	182.005	0.673191	0.000897018	0.0254933	GPR176	15	39799032	39920892	-	5119	protein_coding	G protein-coupled receptor 176 [Source:HGNC Symbol;Acc:HGNC:32370]
ENSG00000181444	187.177	110.209	0.765791	0.000897539	0.0254933	ZNF467	7	149764182	149773479	-	2734	protein_coding	zinc finger protein 467 [Source:HGNC Symbol;Acc:HGNC:23154]
ENSG00000184271	27.1988	62.831	-1.21079	0.000900681	0.025556	POU6F1	12	51186936	51217708	-	6048	protein_coding	POU class 6 homeobox 1 [Source:HGNC Symbol;Acc:HGNC:9224]
ENSG00000138778	489.417	331.865	0.560651	0.000906204	0.0256695	CENPE	4	103105806	103198409	-	9444	protein_coding	centromere protein E [Source:HGNC Symbol;Acc:HGNC:1856]
ENSG00000135924	1065.1	766.885	0.47429	0.000906557	0.0256695	DNAJB2	2	219279267	219286900	+	5886	protein_coding	DnaJ heat shock protein family (Hsp40) member B2 [Source:HGNC Symbol;Acc:HGNC:5228]
ENSG00000162889	2020.43	2735.29	-0.437207	0.000908904	0.0256829	MAPKAPK2	1	206684944	206734283	+	4195	protein_coding	mitogen-activated protein kinase-activated protein kinase 2 [Source:HGNC Symbol;Acc:HGNC:6887]
ENSG00000074527	286.27	176.216	0.698171	0.000908906	0.0256829	NTN4	12	95657807	95791152	-	4166	protein_coding	netrin 4 [Source:HGNC Symbol;Acc:HGNC:13658]
ENSG00000088812	1409.05	1956.71	-0.473967	0.000911011	0.0257159	ATRN	20	3471040	3651122	+	8753	protein_coding	attractin [Source:HGNC Symbol;Acc:HGNC:885]
ENSG00000234614	16.2587	43.865	-1.4336	0.000920139	0.0259468	AL450992.2	1	151841877	151850385	+	506	antisense
ENSG00000248019	48.0141	99.045	-1.04663	0.000921515	0.0259588	FAM13A-AS1	4	88709789	88730103	+	4510	antisense	FAM13A antisense RNA 1 [Source:HGNC Symbol;Acc:HGNC:19370]
ENSG00000258130	184.784	304.187	-0.719267	0.000922886	0.0259708	AC106782.1	16	30204316	30209071	-	2707	protein_coding
ENSG00000108106	2550.45	1745.42	0.547385	0.000927233	0.0260663	UBE2S	19	55399745	55407777	-	2788	protein_coding	ubiquitin conjugating enzyme E2 S [Source:HGNC Symbol;Acc:HGNC:17895]
ENSG00000123415	707.2	519.582	0.444962	0.000929598	0.026106	SMUG1	12	54121277	54189008	-	6027	protein_coding	single-strand-selective monofunctional uracil-DNA glycosylase 1 [Source:HGNC Symbol;Acc:HGNC:17148]
ENSG00000128309	1879.48	1374.45	0.451677	0.000932457	0.0261594	MPST	22	37019635	37029822	+	6760	protein_coding	mercaptopyruvate sulfurtransferase [Source:HGNC Symbol;Acc:HGNC:7223]
ENSG00000185324	4348.88	3337.39	0.381982	0.000936052	0.0262334	CDK10	16	89680737	89696364	+	6791	protein_coding	cyclin dependent kinase 10 [Source:HGNC Symbol;Acc:HGNC:1770]
ENSG00000156510	970.453	670.236	0.534698	0.00094047	0.0263303	HKDC1	10	69220303	69267559	+	4259	protein_coding	hexokinase domain containing 1 [Source:HGNC Symbol;Acc:HGNC:23302]
ENSG00000105792	42.8645	85.9047	-1.00231	0.000942945	0.0263726	CFAP69	7	90245174	90311063	+	9139	protein_coding	cilia and flagella associated protein 69 [Source:HGNC Symbol;Acc:HGNC:26107]
ENSG00000196177	282.826	416.464	-0.559171	0.000944589	0.0263916	ACADSB	10	123008979	123058311	+	6255	protein_coding	acyl-CoA dehydrogenase short/branched chain [Source:HGNC Symbol;Acc:HGNC:91]
ENSG00000010818	146.088	235.887	-0.693037	0.00094647	0.0264172	HIVEP2	6	142751467	142956698	-	10682	protein_coding	human immunodeficiency virus type I enhancer binding protein 2 [Source:HGNC Symbol;Acc:HGNC:4921]
ENSG00000169621	25.6535	6.18424	2.0538	0.000957524	0.0266816	APLF	2	68467561	68655862	+	7135	protein_coding	aprataxin and PNKP like factor [Source:HGNC Symbol;Acc:HGNC:28724]
ENSG00000084774	940.282	691.023	0.444001	0.00095789	0.0266816	CAD	2	27217390	27243943	+	8422	protein_coding	carbamoyl-phosphate synthetase 2, aspartate transcarbamylase, and dihydroorotase [Source:HGNC Symbol;Acc:HGNC:1424]
ENSG00000019549	17.3596	1.63775	3.4178	0.000964038	0.0268255	SNAI2	8	48917604	48921740	-	2485	protein_coding	snail family transcriptional repressor 2 [Source:HGNC Symbol;Acc:HGNC:11094]
ENSG00000006576	453.521	652.516	-0.525579	0.000979814	0.0272369	PHTF2	7	77798792	77957503	+	8646	protein_coding	putative homeodomain transcription factor 2 [Source:HGNC Symbol;Acc:HGNC:13411]
ENSG00000183833	102.416	50.0947	1.03166	0.000984353	0.0273353	MAATS1	3	119703022	119767102	+	7106	protein_coding	MYCBP associated and testis expressed 1 [Source:HGNC Symbol;Acc:HGNC:24010]
ENSG00000284681	5.73973	26.863	-2.22487	0.000990915	0.0274896	AC007240.1	2	10122739	10199288	+	2629	protein_coding
ENSG00000166225	2203.96	2859.87	-0.375892	0.000994134	0.027551	FRS2	12	69470349	69579789	+	7242	protein_coding	fibroblast growth factor receptor substrate 2 [Source:HGNC Symbol;Acc:HGNC:16971]
ENSG00000145050	508.769	362.368	0.488924	0.000995417	0.0275587	MANF	3	51385047	51389397	+	2111	protein_coding	mesencephalic astrocyte derived neurotrophic factor [Source:HGNC Symbol;Acc:HGNC:15461]
ENSG00000111679	780.331	567.261	0.460442	0.000999555	0.0276453	PTPN6	12	6946468	6961316	+	5009	protein_coding	protein tyrosine phosphatase, non-receptor type 6 [Source:HGNC Symbol;Acc:HGNC:9658]
ENSG00000114631	657.446	907.456	-0.465254	0.00100612	0.0277989	PODXL2	3	127629181	127672809	+	2186	protein_coding	podocalyxin like 2 [Source:HGNC Symbol;Acc:HGNC:17936]
ENSG00000138669	80.2021	38.1443	1.07533	0.00100759	0.0278112	PRKG2	4	81087370	81215117	-	5116	protein_coding	protein kinase cGMP-dependent 2 [Source:HGNC Symbol;Acc:HGNC:9416]
ENSG00000156030	421.316	590.968	-0.488447	0.0010145	0.0279739	ELMSAN1	14	73715122	73790285	-	13484	protein_coding	ELM2 and Myb/SANT domain containing 1 [Source:HGNC Symbol;Acc:HGNC:19853]
ENSG00000197822	1929.91	1444.21	0.418356	0.00101627	0.0279805	OCLN	5	69492292	69558104	+	6761	protein_coding	occludin [Source:HGNC Symbol;Acc:HGNC:8104]
ENSG00000107854	469.169	661.508	-0.495951	0.00101678	0.0279805	TNKS2	10	91798312	91865276	+	6157	protein_coding	tankyrase 2 [Source:HGNC Symbol;Acc:HGNC:15677]
ENSG00000054277	153.455	74.1992	1.04767	0.00101785	0.0279817	OPN3	1	241590102	241677376	-	3716	protein_coding	opsin 3 [Source:HGNC Symbol;Acc:HGNC:14007]
ENSG00000162777	646.665	427.448	0.596828	0.00102241	0.0280717	DENND2D	1	111187174	111204535	-	5515	protein_coding	DENN domain containing 2D [Source:HGNC Symbol;Acc:HGNC:26192]
ENSG00000111602	1261.51	939.359	0.425552	0.00102317	0.0280717	TIMELESS	12	56416373	56449403	-	5818	protein_coding	timeless circadian regulator [Source:HGNC Symbol;Acc:HGNC:11813]
ENSG00000204310	792.198	541.955	0.54775	0.00102563	0.0281108	AGPAT1	6	32168212	32178096	-	3631	protein_coding	1-acylglycerol-3-phosphate O-acyltransferase 1 [Source:HGNC Symbol;Acc:HGNC:324]
ENSG00000099849	1908.72	2471.51	-0.372647	0.00102735	0.0281297	RASSF7	11	560404	564021	+	2492	protein_coding	Ras association domain family member 7 [Source:HGNC Symbol;Acc:HGNC:1166]
ENSG00000196611	226.277	127.026	0.835212	0.00102902	0.0281474	MMP1	11	102789920	102798160	-	1970	protein_coding	matrix metallopeptidase 1 [Source:HGNC Symbol;Acc:HGNC:7155]
ENSG00000249790	287.541	445.467	-0.630477	0.00103352	0.0282424	AC092490.1	12	8788257	8795789	+	2279	lincRNA
ENSG00000189180	281.165	405.148	-0.527389	0.00103506	0.0282561	ZNF33A	10	38010650	38065088	+	7523	protein_coding	zinc finger protein 33A [Source:HGNC Symbol;Acc:HGNC:13096]
ENSG00000174640	198.85	337.251	-0.763431	0.001037	0.0282588	SLCO2A1	3	133932696	134052184	-	5283	protein_coding	solute carrier organic anion transporter family member 2A1 [Source:HGNC Symbol;Acc:HGNC:10955]
ENSG00000120075	334.679	214.276	0.643112	0.00103722	0.0282588	HOXB5	17	48591257	48593961	-	2041	protein_coding	homeobox B5 [Source:HGNC Symbol;Acc:HGNC:5116]
ENSG00000111707	596.325	411.274	0.536357	0.00104173	0.0283285	SUDS3	12	118376380	118418031	+	5731	protein_coding	SDS3 homolog, SIN3A corepressor complex component [Source:HGNC Symbol;Acc:HGNC:29545]
ENSG00000268812	8.73098	35.4622	-2.01892	0.00104185	0.0283285	AC004264.1	22	30246205	30246998	+	794	antisense
ENSG00000137251	219.558	122.87	0.837431	0.00105164	0.0285666	TINAG	6	54307859	54390152	+	2155	protein_coding	tubulointerstitial nephritis antigen [Source:HGNC Symbol;Acc:HGNC:14599]
ENSG00000161267	1478.45	1047.21	0.497427	0.0010546	0.0286184	BDH1	3	197509783	197573323	-	9114	protein_coding	3-hydroxybutyrate dehydrogenase 1 [Source:HGNC Symbol;Acc:HGNC:1027]
ENSG00000130559	361.781	511.836	-0.501557	0.00105662	0.0286253	CAMSAP1	9	135808487	135907228	-	8642	protein_coding	calmodulin regulated spectrin associated protein 1 [Source:HGNC Symbol;Acc:HGNC:19946]
ENSG00000165669	232.813	337.585	-0.536263	0.00105694	0.0286253	FAM204A	10	118297930	118342328	-	15018	protein_coding	family with sequence similarity 204 member A [Source:HGNC Symbol;Acc:HGNC:25794]
ENSG00000130363	209.632	126.708	0.728495	0.00106292	0.0287534	RSPH3	6	158972871	159000187	-	6561	protein_coding	radial spoke head 3 homolog [Source:HGNC Symbol;Acc:HGNC:21054]
ENSG00000226887	32.2583	9.13923	1.82346	0.00106377	0.0287534	ERVMER34-1	4	52722618	52751640	-	4077	protein_coding	endogenous retrovirus group MER34 member 1, envelope [Source:HGNC Symbol;Acc:HGNC:42970]
ENSG00000221990	41.544	83.5044	-1.0073	0.00106502	0.0287588	EXOC3-AS1	5	441498	443160	-	1663	antisense	EXOC3 antisense RNA 1 [Source:HGNC Symbol;Acc:HGNC:25175]
ENSG00000223482	192.668	113.934	0.758164	0.00106834	0.0288049	NUTM2A-AS1	10	87203875	87342612	-	6851	antisense	NUTM2A antisense RNA 1 [Source:HGNC Symbol;Acc:HGNC:45161]
ENSG00000013561	419.916	298.394	0.492812	0.00106883	0.0288049	RNF14	5	141958328	141990291	+	4987	protein_coding	ring finger protein 14 [Source:HGNC Symbol;Acc:HGNC:10058]
ENSG00000119280	628.778	900.045	-0.518186	0.00107216	0.0288662	C1orf198	1	230837119	230869589	-	5161	protein_coding	chromosome 1 open reading frame 198 [Source:HGNC Symbol;Acc:HGNC:25900]
ENSG00000230074	17.3501	2.58824	2.74439	0.00107353	0.0288745	AL162231.2	9	34665665	34681298	+	665	antisense
ENSG00000164465	752.269	462.024	0.702827	0.00107977	0.0290079	DCBLD1	6	117453817	117569858	+	6819	protein_coding	discoidin, CUB and LCCL domain containing 1 [Source:HGNC Symbol;Acc:HGNC:21479]
ENSG00000273033	407.772	601.817	-0.562162	0.0010806	0.0290079	LINC02035	3	122886941	122892416	+	5476	lincRNA	long intergenic non-protein coding RNA 2035 [Source:HGNC Symbol;Acc:HGNC:52875]
ENSG00000173542	476.306	673.005	-0.498771	0.00108313	0.0290473	MOB1B	4	70902326	71022449	+	8801	protein_coding	MOB kinase activator 1B [Source:HGNC Symbol;Acc:HGNC:29801]
ENSG00000210140	1231.59	1658.8	-0.429662	0.00108568	0.029087	MT-TC	MT	5761	5826	-	66	Mt_tRNA	mitochondrially encoded tRNA cysteine [Source:HGNC Symbol;Acc:HGNC:7477]
ENSG00000134278	517.91	738.675	-0.512927	0.00108811	0.0291238	SPIRE1	18	12446512	12658134	-	6532	protein_coding	spire type actin nucleation factor 1 [Source:HGNC Symbol;Acc:HGNC:30622]
ENSG00000254087	204.303	365.947	-0.840646	0.00109021	0.0291505	LYN	8	55879813	56014168	+	6185	protein_coding	LYN proto-oncogene, Src family tyrosine kinase [Source:HGNC Symbol;Acc:HGNC:6735]
ENSG00000100558	633.691	434.128	0.546193	0.00109124	0.0291505	PLEK2	14	67386983	67412200	-	1603	protein_coding	pleckstrin 2 [Source:HGNC Symbol;Acc:HGNC:19238]
ENSG00000254635	210.31	317.793	-0.596472	0.00109304	0.02917	WAC-AS1	10	28522652	28532743	-	2943	antisense	WAC antisense RNA 1 (head to head) [Source:HGNC Symbol;Acc:HGNC:27347]
ENSG00000127946	413.08	264.453	0.643026	0.00110859	0.0295563	HIP1	7	75533300	75738962	-	8953	protein_coding	huntingtin interacting protein 1 [Source:HGNC Symbol;Acc:HGNC:4913]
ENSG00000137266	602.26	426.077	0.499508	0.00112299	0.029911	SLC22A23	6	3268962	3457022	-	8898	protein_coding	solute carrier family 22 member 23 [Source:HGNC Symbol;Acc:HGNC:21106]
ENSG00000214783	68.0305	125.755	-0.885907	0.00112851	0.030029	POLR2J4	7	43940895	44019175	-	6492	processed_transcript	RNA polymerase II subunit J4, pseudogene [Source:HGNC Symbol;Acc:HGNC:28195]
ENSG00000197930	1452.12	1942.87	-0.419847	0.00113048	0.030052	ERO1A	14	52639916	52695900	-	7548	protein_coding	endoplasmic reticulum oxidoreductase 1 alpha [Source:HGNC Symbol;Acc:HGNC:13280]
ENSG00000198668	3966.88	3098.35	0.356547	0.00113277	0.0300839	CALM1	14	90396502	90408261	+	7705	protein_coding	calmodulin 1 [Source:HGNC Symbol;Acc:HGNC:1442]
ENSG00000163251	1783.26	1370.75	0.379429	0.00113842	0.0302045	FZD5	2	207762586	207769563	-	6708	protein_coding	frizzled class receptor 5 [Source:HGNC Symbol;Acc:HGNC:4043]
ENSG00000196700	1444.69	1924.11	-0.413668	0.00114423	0.0303217	ZNF512B	20	63956702	63969865	-	5919	protein_coding	zinc finger protein 512B [Source:HGNC Symbol;Acc:HGNC:29212]
ENSG00000186594	462.882	717.1	-0.631016	0.00114505	0.0303217	MIR22HG	17	1711493	1717174	-	2986	lincRNA	MIR22 host gene [Source:HGNC Symbol;Acc:HGNC:28219]
ENSG00000114026	345.089	228.557	0.594244	0.00115789	0.0306042	OGG1	3	9749944	9788219	+	8733	protein_coding	8-oxoguanine DNA glycosylase [Source:HGNC Symbol;Acc:HGNC:8125]
ENSG00000124486	1302.76	977.975	0.413868	0.00115796	0.0306042	USP9X	X	41085635	41236579	+	13962	protein_coding	ubiquitin specific peptidase 9 X-linked [Source:HGNC Symbol;Acc:HGNC:12632]
ENSG00000196550	108.744	56.9388	0.935469	0.0011629	0.0307054	FAM72A	1	206186179	206204414	-	3783	protein_coding	family with sequence similarity 72 member A [Source:HGNC Symbol;Acc:HGNC:24044]
ENSG00000159166	3811.21	2734.51	0.479053	0.00116902	0.0308372	LAD1	1	201373244	201399915	-	3482	protein_coding	ladinin 1 [Source:HGNC Symbol;Acc:HGNC:6472]
ENSG00000173171	220.519	320.725	-0.540412	0.00117917	0.0310467	MTX1	1	155208699	155213824	+	3278	protein_coding	metaxin 1 [Source:HGNC Symbol;Acc:HGNC:7504]
ENSG00000272990	33.4569	76.7439	-1.20194	0.00118026	0.0310467	AC084036.1	3	156523740	156524247	-	508	antisense
ENSG00000153933	244.204	351.179	-0.523591	0.00118037	0.0310467	DGKE	17	56834099	56869567	+	10933	protein_coding	diacylglycerol kinase epsilon [Source:HGNC Symbol;Acc:HGNC:2852]
ENSG00000164855	1645.04	1201	0.453966	0.00118552	0.0311522	TMEM184A	7	1542235	1560821	-	7805	protein_coding	transmembrane protein 184A [Source:HGNC Symbol;Acc:HGNC:28797]
ENSG00000127191	487.665	334.345	0.545561	0.00118738	0.0311713	TRAF2	9	136881912	136926607	+	3663	protein_coding	TNF receptor associated factor 2 [Source:HGNC Symbol;Acc:HGNC:12032]
ENSG00000250608	29.6789	65.8948	-1.15034	0.00119912	0.031447	AC010210.1	3	131325092	131381475	-	4200	processed_transcript
ENSG00000244242	4.03152	21.4568	-2.40824	0.00120047	0.031447	IFITM10	11	1732410	1750591	-	4784	protein_coding	interferon induced transmembrane protein 10 [Source:HGNC Symbol;Acc:HGNC:40022]
ENSG00000100284	446.688	648.253	-0.537757	0.00120133	0.031447	TOM1	22	35299275	35347994	+	5871	protein_coding	target of myb1 membrane trafficking protein [Source:HGNC Symbol;Acc:HGNC:11982]
ENSG00000140259	453.337	325.424	0.478527	0.00120422	0.0314558	MFAP1	15	43804492	43824802	-	2373	protein_coding	microfibril associated protein 1 [Source:HGNC Symbol;Acc:HGNC:7032]
ENSG00000197757	193.656	121.105	0.678625	0.00120441	0.0314558	HOXC6	12	53990624	54030823	+	3540	protein_coding	homeobox C6 [Source:HGNC Symbol;Acc:HGNC:5128]
ENSG00000122786	596.364	421.633	0.499335	0.00120511	0.0314558	CALD1	7	134744252	134970728	+	9843	protein_coding	caldesmon 1 [Source:HGNC Symbol;Acc:HGNC:1441]
ENSG00000196507	52.565	100.047	-0.931217	0.00121135	0.0315887	TCEAL3	X	103607451	103629690	+	2305	protein_coding	transcription elongation factor A like 3 [Source:HGNC Symbol;Acc:HGNC:28247]
ENSG00000157399	243.503	145.411	0.744117	0.00121379	0.0316221	ARSE	X	2934632	2968310	-	2878	protein_coding	arylsulfatase E (chondrodysplasia punctata 1) [Source:HGNC Symbol;Acc:HGNC:719]
ENSG00000010810	199.676	110.344	0.854113	0.00122233	0.0318143	FYN	6	111660332	111873452	-	7411	protein_coding	FYN proto-oncogene, Src family tyrosine kinase [Source:HGNC Symbol;Acc:HGNC:4037]
ENSG00000187097	602.554	378.553	0.670442	0.00123059	0.0319988	ENTPD5	14	73958010	74019399	-	10379	protein_coding	ectonucleoside triphosphate diphosphohydrolase 5 [Source:HGNC Symbol;Acc:HGNC:3367]
ENSG00000179456	162.928	259.216	-0.670218	0.0012354	0.0320933	ZBTB18	1	244048939	244057476	+	3906	protein_coding	zinc finger and BTB domain containing 18 [Source:HGNC Symbol;Acc:HGNC:13030]
ENSG00000158711	483.522	681.265	-0.495637	0.00124092	0.0322062	ELK4	1	205597556	205631962	-	12142	protein_coding	ELK4, ETS transcription factor [Source:HGNC Symbol;Acc:HGNC:3326]
ENSG00000267185	8.40638	29.6493	-1.81504	0.0012502	0.0324023	PTP4A2P1	17	42533532	42534009	+	478	processed_pseudogene	protein tyrosine phosphatase type IVA, member 2 pseudogene 1 [Source:HGNC Symbol;Acc:HGNC:9637]
ENSG00000261428	11.6111	36.0901	-1.6424	0.00125084	0.0324023	AC097461.1	2	222566899	222569719	-	2821	antisense
ENSG00000109089	3110.98	4061.59	-0.384817	0.00125399	0.0324532	CDR2L	17	74987632	75005800	+	3536	protein_coding	cerebellar degeneration related protein 2 like [Source:HGNC Symbol;Acc:HGNC:29999]
ENSG00000205808	256.742	371.589	-0.532654	0.0012612	0.032609	PLPP6	9	4662315	4665258	+	2944	protein_coding	phospholipid phosphatase 6 [Source:HGNC Symbol;Acc:HGNC:23682]
ENSG00000144045	377.279	236.571	0.673556	0.00126415	0.0326544	DQX1	2	74518131	74526336	-	2940	protein_coding	DEAQ-box RNA dependent ATPase 1 [Source:HGNC Symbol;Acc:HGNC:20410]
ENSG00000175063	930.653	604.178	0.623574	0.00128178	0.0330674	UBE2C	20	45812576	45816957	+	1286	protein_coding	ubiquitin conjugating enzyme E2 C [Source:HGNC Symbol;Acc:HGNC:15937]
ENSG00000162366	1028.66	1502.07	-0.546339	0.00128312	0.0330674	PDZK1IP1	1	47183593	47191044	-	1438	protein_coding	PDZK1 interacting protein 1 [Source:HGNC Symbol;Acc:HGNC:16887]
ENSG00000109103	214.843	319.329	-0.570785	0.00128376	0.0330674	UNC119	17	28546707	28552668	-	5128	protein_coding	unc-119 lipid binding chaperone [Source:HGNC Symbol;Acc:HGNC:12565]
ENSG00000049283	519.155	323.339	0.682492	0.00128591	0.0330918	EPN3	17	50532543	50543750	+	4642	protein_coding	epsin 3 [Source:HGNC Symbol;Acc:HGNC:18235]
ENSG00000165118	287.251	187.439	0.617588	0.00129003	0.0331664	C9orf64	9	83938311	83956986	-	2729	protein_coding	chromosome 9 open reading frame 64 [Source:HGNC Symbol;Acc:HGNC:28144]
ENSG00000178852	157.05	94.2741	0.737045	0.0012955	0.0332759	EFCAB13	17	47323290	47441312	+	6672	protein_coding	EF-hand calcium binding domain 13 [Source:HGNC Symbol;Acc:HGNC:26864]
ENSG00000115616	440.196	306.261	0.522623	0.0012971	0.0332856	SLC9A2	2	102619707	102711318	+	5984	protein_coding	solute carrier family 9 member A2 [Source:HGNC Symbol;Acc:HGNC:11072]
ENSG00000162576	437.629	292.816	0.57846	0.00130255	0.0333868	MXRA8	1	1352689	1361777	-	3622	protein_coding	matrix remodeling associated 8 [Source:HGNC Symbol;Acc:HGNC:7542]
ENSG00000100092	55.8454	109.87	-0.978598	0.00130348	0.0333868	SH3BP1	22	37634654	37656119	+	4892	protein_coding	SH3 domain binding protein 1 [Source:HGNC Symbol;Acc:HGNC:10824]
ENSG00000113790	1054.31	801.491	0.395688	0.00130641	0.0334306	EHHADH	3	185190624	185281990	-	4700	protein_coding	enoyl-CoA hydratase and 3-hydroxyacyl CoA dehydrogenase [Source:HGNC Symbol;Acc:HGNC:3247]
ENSG00000119471	439.151	311.644	0.494982	0.00130854	0.0334539	HSDL2	9	112379937	112472410	+	3455	protein_coding	hydroxysteroid dehydrogenase like 2 [Source:HGNC Symbol;Acc:HGNC:18572]
ENSG00000244558	42.114	13.9809	1.59353	0.00131136	0.033469	KCNK15-AS1	20	44694892	44746021	-	1226	antisense	KCNK15 and WISP2 antisense RNA 1 [Source:HGNC Symbol;Acc:HGNC:49901]
ENSG00000168286	780.012	564.841	0.465237	0.00131158	0.033469	THAP11	16	67842082	67844195	+	2114	protein_coding	THAP domain containing 11 [Source:HGNC Symbol;Acc:HGNC:23194]
ENSG00000171466	262.968	172.207	0.609998	0.00131804	0.0336028	ZNF562	19	9641808	9675086	-	13007	protein_coding	zinc finger protein 562 [Source:HGNC Symbol;Acc:HGNC:25950]
ENSG00000230715	68.9451	123.448	-0.843312	0.00131946	0.0336077	AC018638.2	7	128652841	128653243	+	403	processed_pseudogene
ENSG00000071626	1870.79	1434.89	0.382641	0.00132203	0.0336418	DAZAP1	19	1407569	1435687	+	9201	protein_coding	DAZ associated protein 1 [Source:HGNC Symbol;Acc:HGNC:2683]
ENSG00000115084	1235.27	946.223	0.384856	0.00132621	0.0336866	SLC35F5	2	113705011	113756823	-	7445	protein_coding	solute carrier family 35 member F5 [Source:HGNC Symbol;Acc:HGNC:23617]
ENSG00000048405	205.941	308.434	-0.582649	0.00132626	0.0336866	ZNF800	7	127346790	127431924	-	5793	protein_coding	zinc finger protein 800 [Source:HGNC Symbol;Acc:HGNC:27267]
ENSG00000262979	31.5514	8.45197	1.90427	0.00133038	0.0337602	AC124319.1	17	80315651	80316633	+	653	sense_intronic
ENSG00000121753	177.46	274.839	-0.632579	0.00133325	0.0337821	ADGRB2	1	31727117	31764893	-	7756	protein_coding	adhesion G protein-coupled receptor B2 [Source:HGNC Symbol;Acc:HGNC:944]
ENSG00000164690	718.099	518.11	0.470692	0.00133371	0.0337821	SHH	7	155799986	155812273	-	5038	protein_coding	sonic hedgehog [Source:HGNC Symbol;Acc:HGNC:10848]
ENSG00000155957	765.616	1033.41	-0.433036	0.00133881	0.0338725	TMBIM4	12	66135846	66170072	-	4137	protein_coding	transmembrane BAX inhibitor motif containing 4 [Source:HGNC Symbol;Acc:HGNC:24257]
ENSG00000185361	108.447	54.4172	0.995605	0.00133976	0.0338725	TNFAIP8L1	19	4639518	4655568	+	6667	protein_coding	TNF alpha induced protein 8 like 1 [Source:HGNC Symbol;Acc:HGNC:28279]
ENSG00000184925	79.6617	34.4397	1.20648	0.00134237	0.0338791	LCN12	9	136949551	136955497	+	2819	protein_coding	lipocalin 12 [Source:HGNC Symbol;Acc:HGNC:28733]
ENSG00000088836	406.501	593.848	-0.547094	0.00134249	0.0338791	SLC4A11	20	3227417	3239559	-	4346	protein_coding	solute carrier family 4 member 11 [Source:HGNC Symbol;Acc:HGNC:16438]
ENSG00000108523	792.073	574.997	0.462097	0.00137645	0.0347041	RNF167	17	4940008	4945222	+	2744	protein_coding	ring finger protein 167 [Source:HGNC Symbol;Acc:HGNC:24544]
ENSG00000112763	485.358	675.054	-0.475113	0.00138645	0.034924	BTN2A1	6	26457904	26476621	+	3787	protein_coding	butyrophilin subfamily 2 member A1 [Source:HGNC Symbol;Acc:HGNC:1136]
ENSG00000068024	312.394	206.364	0.596588	0.00138864	0.0349471	HDAC4	2	239048168	239401654	-	13368	protein_coding	histone deacetylase 4 [Source:HGNC Symbol;Acc:HGNC:14063]
ENSG00000108439	641.237	465.847	0.461809	0.00140091	0.0352233	PNPO	17	47941506	47949308	+	5226	protein_coding	pyridoxamine 5'-phosphate oxidase [Source:HGNC Symbol;Acc:HGNC:30260]
ENSG00000105146	19.3547	48.0521	-1.31511	0.00140835	0.0353587	AURKC	19	57230802	57235548	+	1948	protein_coding	aurora kinase C [Source:HGNC Symbol;Acc:HGNC:11391]
ENSG00000139613	2188.19	1669.36	0.390496	0.0014099	0.0353587	SMARCC2	12	56162983	56189567	-	8555	protein_coding	SWI/SNF related, matrix associated, actin dependent regulator of chromatin subfamily c member 2 [Source:HGNC Symbol;Acc:HGNC:11105]
ENSG00000257497	6.73228	28.0369	-2.0556	0.00141016	0.0353587	AC121761.1	12	75483454	75489820	-	1482	antisense
ENSG00000040933	995.951	730.196	0.447888	0.00141442	0.035433	INPP4A	2	98444854	98594390	+	13187	protein_coding	inositol polyphosphate-4-phosphatase type I A [Source:HGNC Symbol;Acc:HGNC:6074]
ENSG00000132481	1371.75	1004.91	0.448953	0.00141637	0.0354494	TRIM47	17	75874161	75878575	-	3142	protein_coding	tripartite motif containing 47 [Source:HGNC Symbol;Acc:HGNC:19020]
ENSG00000203499	544.348	385.535	0.497684	0.0014189	0.0354803	IQANK1	8	143734140	143790644	+	4982	protein_coding	IQ motif and ankyrin repeat containing 1 [Source:HGNC Symbol;Acc:HGNC:49576]
ENSG00000205336	8094.21	6116.84	0.404091	0.00142064	0.0354915	ADGRG1	16	57610652	57665580	+	8659	protein_coding	adhesion G protein-coupled receptor G1 [Source:HGNC Symbol;Acc:HGNC:4512]
ENSG00000185022	457.253	701.254	-0.617224	0.00142205	0.0354943	MAFF	22	38200767	38216511	+	5615	protein_coding	MAF bZIP transcription factor F [Source:HGNC Symbol;Acc:HGNC:6780]
ENSG00000126500	16.3596	2.28924	2.84523	0.00142841	0.0355911	FLRT1	11	64103188	64119173	+	3949	protein_coding	fibronectin leucine rich transmembrane protein 1 [Source:HGNC Symbol;Acc:HGNC:3760]
ENSG00000148773	2327.31	1761.14	0.402429	0.00142853	0.0355911	MKI67	10	128096659	128126385	-	12807	protein_coding	marker of proliferation Ki-67 [Source:HGNC Symbol;Acc:HGNC:7107]
ENSG00000122644	369.82	541.24	-0.550276	0.00143277	0.0356643	ARL4A	7	12686856	12690934	+	3561	protein_coding	ADP ribosylation factor like GTPase 4A [Source:HGNC Symbol;Acc:HGNC:695]
ENSG00000132952	429.196	302.003	0.506984	0.00143425	0.0356687	USPL1	13	30617693	30660770	+	5125	protein_coding	ubiquitin specific peptidase like 1 [Source:HGNC Symbol;Acc:HGNC:20294]
ENSG00000126775	211.797	313.609	-0.566768	0.00145092	0.0360207	ATG14	14	55366392	55411858	-	5052	protein_coding	autophagy related 14 [Source:HGNC Symbol;Acc:HGNC:19962]
ENSG00000090273	2170.94	1648.59	0.397046	0.00145104	0.0360207	NUDC	1	26900238	26946862	+	2856	protein_coding	nuclear distribution C, dynein complex regulator [Source:HGNC Symbol;Acc:HGNC:8045]
ENSG00000120278	172.377	263.474	-0.613801	0.00145561	0.0361014	PLEKHG1	6	150599883	150843665	+	10294	protein_coding	pleckstrin homology and RhoGEF domain containing G1 [Source:HGNC Symbol;Acc:HGNC:20884]
ENSG00000143801	431.032	622.085	-0.530382	0.0014634	0.036262	PSEN2	1	226870184	226896105	+	3752	protein_coding	presenilin 2 [Source:HGNC Symbol;Acc:HGNC:9509]
ENSG00000133794	278.648	183.136	0.605374	0.00146754	0.0363315	ARNTL	11	13276652	13387266	+	6726	protein_coding	aryl hydrocarbon receptor nuclear translocator like [Source:HGNC Symbol;Acc:HGNC:701]
ENSG00000273113	24.7785	5.15147	2.26481	0.00146891	0.0363326	AC133528.1	2	241581922	241582726	+	805	lincRNA
ENSG00000241288	18.6829	3.26474	2.52324	0.00147139	0.0363611	AC092902.2	3	125827238	125916384	-	6732	processed_transcript
ENSG00000107281	915.871	594.434	0.62333	0.00147365	0.0363842	NPDC1	9	137039470	137046203	-	2737	protein_coding	neural proliferation, differentiation and control 1 [Source:HGNC Symbol;Acc:HGNC:7899]
ENSG00000148634	564.879	405.568	0.477921	0.00149626	0.0369091	HERC4	10	67921899	68075348	-	15847	protein_coding	HECT and RLD domain containing E3 ubiquitin protein ligase 4 [Source:HGNC Symbol;Acc:HGNC:24521]
ENSG00000106080	212.382	317.867	-0.582481	0.00150632	0.0371237	FKBP14	7	30010587	30026684	-	5326	protein_coding	FK506 binding protein 14 [Source:HGNC Symbol;Acc:HGNC:18625]
ENSG00000270168	80.92	148.24	-0.876546	0.00150886	0.037153	AC004233.2	16	2988256	3002016	+	2062	protein_coding
ENSG00000138459	547.035	380.267	0.524819	0.00152194	0.0374414	SLC35A5	3	112561709	112585577	+	4853	protein_coding	solute carrier family 35 member A5 [Source:HGNC Symbol;Acc:HGNC:20792]
ENSG00000175575	240.843	155.888	0.627392	0.00152778	0.0375512	PAAF1	11	73876699	73931124	+	7937	protein_coding	proteasomal ATPase associated factor 1 [Source:HGNC Symbol;Acc:HGNC:25687]
ENSG00000105072	41.9539	15.1339	1.46581	0.00153052	0.0375848	C19orf44	19	16496311	16521352	+	4421	protein_coding	chromosome 19 open reading frame 44 [Source:HGNC Symbol;Acc:HGNC:26141]
ENSG00000151151	201.792	299.781	-0.571426	0.00153271	0.0376049	IPMK	10	58191517	58267934	-	6133	protein_coding	inositol polyphosphate multikinase [Source:HGNC Symbol;Acc:HGNC:20739]
ENSG00000210144	58.6988	106.197	-0.857513	0.0015383	0.0377083	MT-TY	MT	5826	5891	-	66	Mt_tRNA	mitochondrially encoded tRNA tyrosine [Source:HGNC Symbol;Acc:HGNC:7502]
ENSG00000158773	793.99	1069.48	-0.430183	0.00154134	0.0377489	USF1	1	161039251	161045977	-	2336	protein_coding	upstream transcription factor 1 [Source:HGNC Symbol;Acc:HGNC:12593]
ENSG00000164715	740.72	978.068	-0.40109	0.00155032	0.037935	LMTK2	7	98106885	98209633	+	9139	protein_coding	lemur tyrosine kinase 2 [Source:HGNC Symbol;Acc:HGNC:17880]
ENSG00000153914	781.049	1079.07	-0.466648	0.00155196	0.0379412	SREK1	5	66139971	66183615	+	18240	protein_coding	splicing regulatory glutamic acid and lysine rich protein 1 [Source:HGNC Symbol;Acc:HGNC:17882]
ENSG00000107371	209.422	133.264	0.653025	0.00156079	0.0381037	EXOSC3	9	37766978	37801437	-	3023	protein_coding	exosome component 3 [Source:HGNC Symbol;Acc:HGNC:17944]
ENSG00000008517	1545.36	1015.86	0.605602	0.00156139	0.0381037	IL32	16	3065297	3082192	+	3209	protein_coding	interleukin 32 [Source:HGNC Symbol;Acc:HGNC:16830]
ENSG00000115290	671.439	439.018	0.612756	0.00156334	0.0381174	GRB14	2	164492812	164621848	-	2958	protein_coding	growth factor receptor bound protein 14 [Source:HGNC Symbol;Acc:HGNC:4565]
ENSG00000172830	1028.25	1335.59	-0.376959	0.00156995	0.0382158	SSH3	11	67303448	67312607	+	3641	protein_coding	slingshot protein phosphatase 3 [Source:HGNC Symbol;Acc:HGNC:30581]
ENSG00000114648	262.272	388.645	-0.567577	0.00157151	0.0382158	KLHL18	3	47282917	47346816	+	7064	protein_coding	kelch like family member 18 [Source:HGNC Symbol;Acc:HGNC:29120]
ENSG00000151458	529.529	716.023	-0.435297	0.00157156	0.0382158	ANKRD50	4	124664052	124712732	-	8794	protein_coding	ankyrin repeat domain 50 [Source:HGNC Symbol;Acc:HGNC:29223]
ENSG00000086102	658.807	936.614	-0.507615	0.00157745	0.038325	NFX1	9	33290511	33371157	+	7147	protein_coding	nuclear transcription factor, X-box binding 1 [Source:HGNC Symbol;Acc:HGNC:7803]
ENSG00000188997	225.317	144.151	0.645098	0.00158332	0.0384335	KCTD21	11	78171249	78188822	-	4164	protein_coding	potassium channel tetramerization domain containing 21 [Source:HGNC Symbol;Acc:HGNC:27452]
ENSG00000196411	2533.42	1840.37	0.460838	0.00158577	0.0384587	EPHB4	7	100802565	100827521	-	6435	protein_coding	EPH receptor B4 [Source:HGNC Symbol;Acc:HGNC:3395]
ENSG00000280407	30.1819	66.2127	-1.13567	0.00159898	0.0387449	AC132872.4	17	82249067	82251844	+	2778	TEC
ENSG00000168453	444.396	298.497	0.574175	0.00160731	0.0388992	HR	8	22114415	22133384	-	8784	protein_coding	HR, lysine demethylase and nuclear receptor corepressor [Source:HGNC Symbol;Acc:HGNC:5172]
ENSG00000164414	469.958	331.227	0.505425	0.00160819	0.0388992	SLC35A1	6	87470623	87512336	+	1994	protein_coding	solute carrier family 35 member A1 [Source:HGNC Symbol;Acc:HGNC:11021]
ENSG00000178631	4.85906	24.0704	-2.32545	0.00160987	0.0389054	ACTG1P1	3	139493809	139494937	+	1129	processed_pseudogene	actin gamma 1 pseudogene 1 [Source:HGNC Symbol;Acc:HGNC:146]
ENSG00000111725	530.787	731.421	-0.462101	0.00161292	0.0389447	PRKAB1	12	119667753	119681630	+	6246	protein_coding	protein kinase AMP-activated non-catalytic subunit beta 1 [Source:HGNC Symbol;Acc:HGNC:9378]
ENSG00000146278	1136.59	864.531	0.394962	0.00161815	0.0390365	PNRC1	6	89080751	89085160	+	2992	protein_coding	proline rich nuclear receptor coactivator 1 [Source:HGNC Symbol;Acc:HGNC:17278]
ENSG00000065243	720.782	947.425	-0.394538	0.00162084	0.039067	PKN2	1	88684222	88836255	+	6897	protein_coding	protein kinase N2 [Source:HGNC Symbol;Acc:HGNC:9406]
ENSG00000106804	119.844	62.0165	0.949719	0.00163474	0.0393676	C5	9	120952335	121050276	-	6533	protein_coding	complement C5 [Source:HGNC Symbol;Acc:HGNC:1331]
ENSG00000206075	513.602	342.024	0.585622	0.00165121	0.0397293	SERPINB5	18	63476761	63505085	+	3939	protein_coding	serpin family B member 5 [Source:HGNC Symbol;Acc:HGNC:8949]
ENSG00000090776	2020.27	1456.95	0.471727	0.00165285	0.0397337	EFNB1	X	68828997	68842147	+	3314	protein_coding	ephrin B1 [Source:HGNC Symbol;Acc:HGNC:3226]
ENSG00000086666	2522.47	1842.17	0.453423	0.00165543	0.0397608	ZFAND6	15	80059568	80138393	+	5153	protein_coding	zinc finger AN1-type containing 6 [Source:HGNC Symbol;Acc:HGNC:30164]
ENSG00000143493	311.06	210.95	0.559309	0.00167696	0.0402425	INTS7	1	211940399	212035542	-	5311	protein_coding	integrator complex subunit 7 [Source:HGNC Symbol;Acc:HGNC:24484]
ENSG00000040199	211.205	324.448	-0.619291	0.00168128	0.0402644	PHLPP2	16	71637835	71724701	-	12493	protein_coding	PH domain and leucine rich repeat protein phosphatase 2 [Source:HGNC Symbol;Acc:HGNC:29149]
ENSG00000254609	2.05566	23.0004	-3.49349	0.00168285	0.0402644	AC136443.1	16	14727282	14733347	-	355	unprocessed_pseudogene
ENSG00000268043	275.316	432.743	-0.652483	0.00168332	0.0402644	NBPF12	1	146938744	146996202	+	7272	protein_coding	NBPF member 12 [Source:HGNC Symbol;Acc:HGNC:24297]
ENSG00000232060	7.52802	0	5.39645	0.00168375	0.0402644	SLC4A1APP1	9	30558880	30559481	-	602	processed_pseudogene	solute carrier family 4 member 1 adaptor protein pseudogene 1 [Source:HGNC Symbol;Acc:HGNC:49811]
ENSG00000236287	626.743	848.686	-0.437518	0.00168723	0.0403123	ZBED5	11	10812074	10858796	-	9029	protein_coding	zinc finger BED-type containing 5 [Source:HGNC Symbol;Acc:HGNC:30803]
ENSG00000136143	520.424	366.021	0.508103	0.00169311	0.0404176	SUCLA2	13	47745736	48037968	-	8928	protein_coding	succinate-CoA ligase ADP-forming beta subunit [Source:HGNC Symbol;Acc:HGNC:11448]
ENSG00000185158	38.3311	80.1468	-1.06166	0.00170955	0.0407502	LRRC37B	17	32007872	32053504	+	6281	protein_coding	leucine rich repeat containing 37B [Source:HGNC Symbol;Acc:HGNC:29070]
ENSG00000099364	1600.3	1246.51	0.360481	0.00171097	0.0407502	FBXL19	16	30923055	30948783	+	4340	protein_coding	F-box and leucine rich repeat protein 19 [Source:HGNC Symbol;Acc:HGNC:25300]
ENSG00000181126	365.619	246.776	0.568464	0.00171151	0.0407502	HLA-V	6	29790954	29797811	+	5662	transcribed_unprocessed_pseudogene	major histocompatibility complex, class I, V (pseudogene) [Source:HGNC Symbol;Acc:HGNC:23482]
ENSG00000160145	1493.92	2110.51	-0.498331	0.00173587	0.0412944	KALRN	3	124080023	124726325	+	24490	protein_coding	kalirin RhoGEF kinase [Source:HGNC Symbol;Acc:HGNC:4814]
ENSG00000235823	68.2834	25.8786	1.39969	0.00173973	0.0413199	OLMALINC	10	100373513	100454043	+	7763	lincRNA	oligodendrocyte maturation-associated long intergenic non-coding RNA [Source:HGNC Symbol;Acc:HGNC:28060]
ENSG00000075292	1258.19	950.094	0.404929	0.00174012	0.0413199	ZNF638	2	71276561	71435069	+	12474	protein_coding	zinc finger protein 638 [Source:HGNC Symbol;Acc:HGNC:17894]
ENSG00000280145	23.6674	5.46471	2.10751	0.00174147	0.0413199	CU638689.4	21	6630182	6670695	-	7492	lincRNA
ENSG00000124831	2372.66	3176.18	-0.420779	0.0017465	0.0413823	LRRFIP1	2	237627576	237813682	+	11901	protein_coding	LRR binding FLII interacting protein 1 [Source:HGNC Symbol;Acc:HGNC:6702]
ENSG00000182149	3756.64	4713.76	-0.327466	0.00174763	0.0413823	IST1	16	71845996	71931199	+	7806	protein_coding	IST1, ESCRT-III associated factor [Source:HGNC Symbol;Acc:HGNC:28977]
ENSG00000135596	861.38	611.62	0.49445	0.00174863	0.0413823	MICAL1	6	109444062	109465968	-	7056	protein_coding	microtubule associated monooxygenase, calponin and LIM domain containing 1 [Source:HGNC Symbol;Acc:HGNC:20619]
ENSG00000003249	612.948	849.954	-0.472212	0.0017522	0.0414309	DBNDD1	16	90004865	90020128	-	4791	protein_coding	dysbindin domain containing 1 [Source:HGNC Symbol;Acc:HGNC:28455]
ENSG00000059122	931.776	1267.22	-0.443887	0.00175772	0.0415122	FLYWCH1	16	2911937	2951208	+	8419	protein_coding	FLYWCH-type zinc finger 1 [Source:HGNC Symbol;Acc:HGNC:25404]
ENSG00000198786	71692.9	53627.3	0.418859	0.00175867	0.0415122	MT-ND5	MT	12337	14148	+	1812	protein_coding	mitochondrially encoded NADH:ubiquinone oxidoreductase core subunit 5 [Source:HGNC Symbol;Acc:HGNC:7461]
ENSG00000128016	1849.88	2608.61	-0.496031	0.00176143	0.0415415	ZFP36	19	39406813	39409412	+	2010	protein_coding	ZFP36 ring finger protein [Source:HGNC Symbol;Acc:HGNC:12862]
ENSG00000126603	1005.68	1484.54	-0.562249	0.00177098	0.0417015	GLIS2	16	4314761	4339597	+	4469	protein_coding	GLIS family zinc finger 2 [Source:HGNC Symbol;Acc:HGNC:29450]
ENSG00000167964	49.7092	103.257	-1.05129	0.00177126	0.0417015	RAB26	16	2140803	2154165	+	2488	protein_coding	RAB26, member RAS oncogene family [Source:HGNC Symbol;Acc:HGNC:14259]
ENSG00000203705	149.786	239.459	-0.679165	0.00177286	0.0417034	TATDN3	1	212791828	212816626	+	3788	protein_coding	TatD DNase domain containing 3 [Source:HGNC Symbol;Acc:HGNC:27010]
ENSG00000161618	929.462	702.516	0.403948	0.00177865	0.0418036	ALDH16A1	19	49453169	49471048	+	4643	protein_coding	aldehyde dehydrogenase 16 family member A1 [Source:HGNC Symbol;Acc:HGNC:28114]
ENSG00000141582	768.899	1033.05	-0.426404	0.00178106	0.0418243	CBX4	17	79833156	79839429	-	2880	protein_coding	chromobox 4 [Source:HGNC Symbol;Acc:HGNC:1554]
ENSG00000138375	229.138	142.09	0.6879	0.00178325	0.0418285	SMARCAL1	2	216412414	216483053	+	5092	protein_coding	SWI/SNF related, matrix associated, actin dependent regulator of chromatin, subfamily a like 1 [Source:HGNC Symbol;Acc:HGNC:11102]
ENSG00000166228	982.826	701.234	0.487649	0.00178429	0.0418285	PCBD1	10	70882280	70888784	-	1614	protein_coding	pterin-4 alpha-carbinolamine dehydratase 1 [Source:HGNC Symbol;Acc:HGNC:8646]
ENSG00000176597	616.423	859.353	-0.479208	0.00179029	0.0419156	B3GNT5	3	183253244	183298504	+	8140	protein_coding	UDP-GlcNAc:betaGal beta-1,3-N-acetylglucosaminyltransferase 5 [Source:HGNC Symbol;Acc:HGNC:15684]
ENSG00000155903	507.894	682.052	-0.425325	0.00179107	0.0419156	RASA2	3	141487047	141615342	+	5993	protein_coding	RAS p21 protein activator 2 [Source:HGNC Symbol;Acc:HGNC:9872]
ENSG00000123411	103.798	167.161	-0.688173	0.0018404	0.0430333	IKZF4	12	56007659	56038435	+	6808	protein_coding	IKAROS family zinc finger 4 [Source:HGNC Symbol;Acc:HGNC:13179]
ENSG00000164535	527.894	381.486	0.468761	0.00185041	0.0432305	DAGLB	7	6409126	6484190	-	5756	protein_coding	diacylglycerol lipase beta [Source:HGNC Symbol;Acc:HGNC:28923]
ENSG00000270073	2.61583	23.7322	-3.16362	0.00185241	0.0432402	TSPY6P	Y	9507596	9510175	+	926	unprocessed_pseudogene	testis specific protein Y-linked 6, pseudogene [Source:HGNC Symbol;Acc:HGNC:34039]
ENSG00000164078	1377.62	1014.44	0.441916	0.00185527	0.0432557	MST1R	3	49887002	49903873	-	5252	protein_coding	macrophage stimulating 1 receptor [Source:HGNC Symbol;Acc:HGNC:7381]
ENSG00000135164	557.606	392.568	0.506435	0.00185623	0.0432557	DMTF1	7	87152361	87196337	+	9417	protein_coding	cyclin D binding myb like transcription factor 1 [Source:HGNC Symbol;Acc:HGNC:14603]
ENSG00000205339	1954.95	1462.86	0.418518	0.00186165	0.0433451	IPO7	11	9384622	9448126	+	7245	protein_coding	importin 7 [Source:HGNC Symbol;Acc:HGNC:9852]
ENSG00000173846	228.318	358.976	-0.653631	0.00187351	0.043575	PLK3	1	44800225	44805990	+	3479	protein_coding	polo like kinase 3 [Source:HGNC Symbol;Acc:HGNC:2154]
ENSG00000235884	145.04	78.5779	0.884281	0.00187535	0.043575	LINC00941	12	30795681	30802711	+	2218	lincRNA	long intergenic non-protein coding RNA 941 [Source:HGNC Symbol;Acc:HGNC:48635]
ENSG00000210176	156.928	87.046	0.848786	0.00187635	0.043575	MT-TH	MT	12138	12206	+	69	Mt_tRNA	mitochondrially encoded tRNA histidine [Source:HGNC Symbol;Acc:HGNC:7487]
ENSG00000136710	478.086	665.358	-0.477691	0.00187789	0.043575	CCDC115	2	130338241	130342349	-	3782	protein_coding	coiled-coil domain containing 115 [Source:HGNC Symbol;Acc:HGNC:28178]
ENSG00000135477	44.8242	94.6521	-1.08267	0.00188295	0.0436465	KRT87P	12	52250466	52258867	-	1778	transcribed_unprocessed_pseudogene	keratin 87 pseudogene [Source:HGNC Symbol;Acc:HGNC:30198]
ENSG00000104611	417.195	284.128	0.554995	0.00188416	0.0436465	SH2D4A	8	19313617	19396218	+	4148	protein_coding	SH2 domain containing 4A [Source:HGNC Symbol;Acc:HGNC:26102]
ENSG00000164347	262.175	172.544	0.603253	0.00189076	0.0437399	GFM2	5	74721204	74767371	-	4197	protein_coding	G elongation factor mitochondrial 2 [Source:HGNC Symbol;Acc:HGNC:29682]
ENSG00000273306	24.3238	55.7178	-1.19524	0.00189139	0.0437399	AC018690.1	2	99405218	99405843	+	626	antisense
ENSG00000144852	356.011	563.844	-0.662711	0.00189331	0.0437473	NR1I2	3	119780484	119818485	+	5381	protein_coding	nuclear receptor subfamily 1 group I member 2 [Source:HGNC Symbol;Acc:HGNC:7968]
ENSG00000161960	129.821	203.88	-0.652979	0.00190074	0.0438821	EIF4A1	17	7572706	7579005	+	5316	protein_coding	eukaryotic translation initiation factor 4A1 [Source:HGNC Symbol;Acc:HGNC:3282]
ENSG00000178338	83.2978	140.664	-0.756396	0.0019092	0.0440402	ZNF354B	5	178859953	178888122	+	3750	protein_coding	zinc finger protein 354B [Source:HGNC Symbol;Acc:HGNC:17197]
ENSG00000160014	5654.46	4376.51	0.369695	0.00191394	0.0441125	CALM3	19	46601074	46610793	+	3667	protein_coding	calmodulin 3 [Source:HGNC Symbol;Acc:HGNC:1449]
ENSG00000233266	0	7.09199	-5.25072	0.00191565	0.0441148	HMGB1P31	2	54051334	54051760	+	427	processed_pseudogene	high mobility group box 1 pseudogene 31 [Source:HGNC Symbol;Acc:HGNC:39122]
ENSG00000142459	206.826	305.773	-0.564229	0.00193165	0.0444458	EVI5L	19	7830233	7864976	+	6252	protein_coding	ecotropic viral integration site 5 like [Source:HGNC Symbol;Acc:HGNC:30464]
ENSG00000100034	256.885	373.227	-0.538907	0.00193427	0.0444686	PPM1F	22	21919420	21952837	-	10083	protein_coding	protein phosphatase, Mg2+/Mn2+ dependent 1F [Source:HGNC Symbol;Acc:HGNC:19388]
ENSG00000228106	30.9991	65.7284	-1.08284	0.00194088	0.0445832	AL392172.1	1	222815022	222837384	+	1069	lincRNA
ENSG00000188153	65.5076	24.1048	1.43945	0.00194738	0.0446506	COL4A5	X	108439844	108697545	+	11865	protein_coding	collagen type IV alpha 5 chain [Source:HGNC Symbol;Acc:HGNC:2207]
ENSG00000214193	180.86	320.744	-0.826635	0.00194938	0.0446506	SH3D21	1	36306387	36324886	+	4474	protein_coding	SH3 domain containing 21 [Source:HGNC Symbol;Acc:HGNC:26236]
ENSG00000169519	275.063	187.034	0.555878	0.00194964	0.0446506	METTL15	11	28108248	28527041	+	7778	protein_coding	methyltransferase like 15 [Source:HGNC Symbol;Acc:HGNC:26606]
ENSG00000154274	835.694	1084.14	-0.375704	0.00195033	0.0446506	C4orf19	4	37453941	37623495	+	2770	protein_coding	chromosome 4 open reading frame 19 [Source:HGNC Symbol;Acc:HGNC:25618]
ENSG00000074211	238.771	155.703	0.616023	0.00195899	0.0447905	PPP2R2C	4	6320578	6563600	-	9198	protein_coding	protein phosphatase 2 regulatory subunit Bgamma [Source:HGNC Symbol;Acc:HGNC:9306]
ENSG00000123643	599.96	440.604	0.445857	0.00196088	0.0447905	SLC36A1	5	151437046	151492381	+	6980	protein_coding	solute carrier family 36 member 1 [Source:HGNC Symbol;Acc:HGNC:18761]
ENSG00000151882	1492.16	2134.52	-0.51636	0.00196456	0.0447905	CCL28	5	43376645	43412391	-	4524	protein_coding	C-C motif chemokine ligand 28 [Source:HGNC Symbol;Acc:HGNC:17700]
ENSG00000103148	880.937	644.114	0.451182	0.00196518	0.0447905	NPRL3	16	84271	138860	-	6609	protein_coding	NPR3 like, GATOR1 complex subunit [Source:HGNC Symbol;Acc:HGNC:14124]
ENSG00000007384	1873.34	2475.39	-0.40205	0.0019657	0.0447905	RHBDF1	16	58059	76355	-	4914	protein_coding	rhomboid 5 homolog 1 [Source:HGNC Symbol;Acc:HGNC:20561]
ENSG00000111644	27.5673	7.7682	1.82621	0.00196652	0.0447905	ACRBP	12	6638075	6647460	-	2843	protein_coding	acrosin binding protein [Source:HGNC Symbol;Acc:HGNC:17195]
ENSG00000181274	273	183.61	0.572785	0.0019679	0.0447905	FRAT2	10	97332497	97334709	-	2213	protein_coding	FRAT2, WNT signaling pathway regulator [Source:HGNC Symbol;Acc:HGNC:16048]
ENSG00000115590	511.934	328.945	0.63916	0.00197287	0.0448665	IL1R2	2	101991844	102028544	+	3073	protein_coding	interleukin 1 receptor type 2 [Source:HGNC Symbol;Acc:HGNC:5994]
ENSG00000187627	21.2197	56.6838	-1.41387	0.00198928	0.045202	RGPD1	2	86907953	87013976	+	7166	protein_coding	RANBP2-like and GRIP domain containing 1 [Source:HGNC Symbol;Acc:HGNC:32414]
ENSG00000119640	81.1564	41.2518	0.978029	0.00200311	0.0454786	ACYP1	14	75053221	75069483	-	1841	protein_coding	acylphosphatase 1 [Source:HGNC Symbol;Acc:HGNC:179]
ENSG00000260401	108.866	59.0139	0.883806	0.00202075	0.0458411	AP002761.4	11	73238975	73242335	+	3361	sense_overlapping
ENSG00000188112	1229.93	1602.39	-0.381708	0.00202865	0.0459818	C6orf132	6	42101118	42142619	-	6852	protein_coding	chromosome 6 open reading frame 132 [Source:HGNC Symbol;Acc:HGNC:21288]
ENSG00000198873	268.156	180.176	0.575078	0.00203031	0.0459818	GRK5	10	119207589	119459742	+	7000	protein_coding	G protein-coupled receptor kinase 5 [Source:HGNC Symbol;Acc:HGNC:4544]
ENSG00000164096	298.501	416.191	-0.48011	0.00203475	0.0460203	C4orf3	4	119296419	119304445	-	3148	protein_coding	chromosome 4 open reading frame 3 [Source:HGNC Symbol;Acc:HGNC:19225]
ENSG00000260118	2.05668	14.9137	-2.87144	0.00203537	0.0460203	AL157700.1	X	68013470	68014901	-	1432	lincRNA
ENSG00000204588	508.293	358.776	0.503174	0.00203707	0.0460207	LINC01123	2	109987063	109996140	+	3295	lincRNA	long intergenic non-protein coding RNA 1123 [Source:HGNC Symbol;Acc:HGNC:49269]
ENSG00000234602	38.22	75.3624	-0.980344	0.00205671	0.046426	MCIDAS	5	55219614	55227315	-	2091	protein_coding	multiciliate differentiation and DNA synthesis associated cell cycle protein [Source:HGNC Symbol;Acc:HGNC:40050]
ENSG00000159216	531.826	710.587	-0.418216	0.00206118	0.0464345	RUNX1	21	34787801	36004667	-	15574	protein_coding	runt related transcription factor 1 [Source:HGNC Symbol;Acc:HGNC:10471]
ENSG00000128245	1416.35	1050.45	0.431464	0.00206129	0.0464345	YWHAH	22	31944461	31957603	+	2453	protein_coding	tyrosine 3-monooxygenase/tryptophan 5-monooxygenase activation protein eta [Source:HGNC Symbol;Acc:HGNC:12853]
ENSG00000233013	25.0651	63.2561	-1.34311	0.00206217	0.0464345	FAM157B	9	138217068	138253217	+	2073	transcribed_unprocessed_pseudogene	family with sequence similarity 157 member B (non-protein coding) [Source:HGNC Symbol;Acc:HGNC:34080]
ENSG00000137168	617.055	426.408	0.533078	0.00207243	0.0465863	PPIL1	6	36854827	36875024	-	1810	protein_coding	peptidylprolyl isomerase like 1 [Source:HGNC Symbol;Acc:HGNC:9260]
ENSG00000122965	324.747	226.213	0.521807	0.00207319	0.0465863	RBM19	12	113816738	113966371	-	5912	protein_coding	RNA binding motif protein 19 [Source:HGNC Symbol;Acc:HGNC:29098]
ENSG00000012817	1756.41	1285.24	0.450657	0.00207402	0.0465863	KDM5D	Y	19703865	19744939	-	9463	protein_coding	lysine demethylase 5D [Source:HGNC Symbol;Acc:HGNC:11115]
ENSG00000115266	154.35	94.551	0.707632	0.00207824	0.0466428	APC2	19	1446302	1473244	+	12610	protein_coding	APC2, WNT signaling pathway regulator [Source:HGNC Symbol;Acc:HGNC:24036]
ENSG00000119711	282.415	180.36	0.646698	0.00208029	0.0466506	ALDH6A1	14	74056850	74084493	-	6680	protein_coding	aldehyde dehydrogenase 6 family member A1 [Source:HGNC Symbol;Acc:HGNC:7179]
ENSG00000132356	2744.44	3452.8	-0.331177	0.00209457	0.0469325	PRKAA1	5	40759379	40798374	-	6563	protein_coding	protein kinase AMP-activated catalytic subunit alpha 1 [Source:HGNC Symbol;Acc:HGNC:9376]
ENSG00000169100	7829.27	10007.1	-0.35409	0.00209872	0.0469869	SLC25A6	X	1386152	1392724	-	2164	protein_coding	solute carrier family 25 member 6 [Source:HGNC Symbol;Acc:HGNC:10992]
ENSG00000038382	1012.29	1361.06	-0.427211	0.00210393	0.0470652	TRIO	5	14143702	14532128	+	17500	protein_coding	trio Rho guanine nucleotide exchange factor [Source:HGNC Symbol;Acc:HGNC:12303]
ENSG00000134955	37.9252	8.04917	2.23635	0.00211801	0.0473414	SLC37A2	11	125063067	125090312	+	6371	protein_coding	solute carrier family 37 member 2 [Source:HGNC Symbol;Acc:HGNC:20644]
ENSG00000185551	506.936	334.647	0.598737	0.00212596	0.0474489	NR2F2	15	96325938	96340263	+	6459	protein_coding	nuclear receptor subfamily 2 group F member 2 [Source:HGNC Symbol;Acc:HGNC:7976]
ENSG00000105135	765.927	1029.01	-0.425841	0.00212628	0.0474489	ILVBL	19	15114984	15125785	-	5615	protein_coding	ilvB acetolactate synthase like [Source:HGNC Symbol;Acc:HGNC:6041]
ENSG00000161835	66.6985	125.856	-0.919705	0.00213476	0.0475993	GRASP	12	52006940	52015889	+	2829	protein_coding	general receptor for phosphoinositides 1 associated scaffold protein [Source:HGNC Symbol;Acc:HGNC:18707]
ENSG00000099999	229.627	327.39	-0.512015	0.0021404	0.0476328	RNF215	22	30368811	30421771	-	10624	protein_coding	ring finger protein 215 [Source:HGNC Symbol;Acc:HGNC:33434]
ENSG00000165389	625.075	867.16	-0.47252	0.00214094	0.0476328	SPTSSA	14	34432789	34462356	-	2777	protein_coding	serine palmitoyltransferase small subunit A [Source:HGNC Symbol;Acc:HGNC:20361]
ENSG00000261604	4.43182	20.1009	-2.18869	0.00214149	0.0476328	AC114947.2	5	43287601	43290839	+	2497	antisense
ENSG00000140451	195.706	112.634	0.798358	0.00215098	0.0478051	PIF1	15	64815632	64825668	-	4656	protein_coding	PIF1 5'-to-3' DNA helicase [Source:HGNC Symbol;Acc:HGNC:26220]
ENSG00000106526	205.838	129.438	0.670418	0.00215554	0.0478677	ACTR3C	7	150243916	150323725	-	6460	protein_coding	ARP3 actin related protein 3 homolog C [Source:HGNC Symbol;Acc:HGNC:37282]
ENSG00000132436	363.253	250.382	0.537758	0.00216101	0.0479501	FIGNL1	7	50444128	50542535	-	5034	protein_coding	fidgetin like 1 [Source:HGNC Symbol;Acc:HGNC:13286]
ENSG00000170921	862.495	1192.57	-0.467881	0.00216704	0.0480328	TANC2	17	63009556	63427699	+	22866	protein_coding	tetratricopeptide repeat, ankyrin repeat and coiled-coil containing 2 [Source:HGNC Symbol;Acc:HGNC:30212]
ENSG00000211584	423.466	297.39	0.510901	0.00216824	0.0480328	SLC48A1	12	47753916	47782753	+	4921	protein_coding	solute carrier family 48 member 1 [Source:HGNC Symbol;Acc:HGNC:26035]
ENSG00000142002	1270.69	954.389	0.413438	0.00217012	0.0480356	DPP9	19	4675224	4724673	-	8324	protein_coding	dipeptidyl peptidase 9 [Source:HGNC Symbol;Acc:HGNC:18648]
ENSG00000132182	1045.02	764.103	0.451788	0.00218041	0.0482245	NUP210	3	13316235	13420309	-	8182	protein_coding	nucleoporin 210 [Source:HGNC Symbol;Acc:HGNC:30052]
ENSG00000189280	38.6126	11.1007	1.80465	0.00219457	0.0484918	GJB5	1	34755047	34758512	+	1355	protein_coding	gap junction protein beta 5 [Source:HGNC Symbol;Acc:HGNC:4287]
ENSG00000167202	1703.77	2245.09	-0.397881	0.00219604	0.0484918	TBC1D2B	15	77984036	78077724	-	9763	protein_coding	TBC1 domain family member 2B [Source:HGNC Symbol;Acc:HGNC:29183]
ENSG00000256612	482.377	137.522	1.81048	0.00220011	0.0485424	CYP2B7P	19	40924219	40950660	+	4064	transcribed_unprocessed_pseudogene	cytochrome P450 family 2 subfamily B member 7, pseudogene [Source:HGNC Symbol;Acc:HGNC:2616]
ENSG00000111907	130.274	225.003	-0.790301	0.00220698	0.0486549	TPD52L1	6	125119049	125264407	+	7595	protein_coding	tumor protein D52 like 1 [Source:HGNC Symbol;Acc:HGNC:12006]
ENSG00000087085	1670.73	2142.54	-0.35868	0.00221001	0.0486671	ACHE	7	100889994	100896974	-	3783	protein_coding	acetylcholinesterase (Cartwright blood group) [Source:HGNC Symbol;Acc:HGNC:108]
ENSG00000103495	1401.52	1087.89	0.36538	0.00221109	0.0486671	MAZ	16	29806106	29811164	+	3504	protein_coding	MYC associated zinc finger protein [Source:HGNC Symbol;Acc:HGNC:6914]
ENSG00000205413	958.891	703.383	0.446905	0.00222941	0.0490309	SAMD9	7	93099513	93118023	-	6855	protein_coding	sterile alpha motif domain containing 9 [Source:HGNC Symbol;Acc:HGNC:1348]
ENSG00000203791	54.0348	100.877	-0.899531	0.00224027	0.0492303	EEF1AKMT2	10	124748149	124791870	-	4225	protein_coding	EEF1A lysine methyltransferase 2 [Source:HGNC Symbol;Acc:HGNC:33787]
ENSG00000272994	38.0568	82.8098	-1.12399	0.0022427	0.0492441	AC012360.3	2	105334027	105337475	-	3449	lincRNA
ENSG00000184545	138.784	216.609	-0.641592	0.0022466	0.0492901	DUSP8	11	1554044	1571920	-	4616	protein_coding	dual specificity phosphatase 8 [Source:HGNC Symbol;Acc:HGNC:3074]
ENSG00000135093	90.5138	149.807	-0.725005	0.00225688	0.0494594	USP30	12	109023089	109088026	+	5135	protein_coding	ubiquitin specific peptidase 30 [Source:HGNC Symbol;Acc:HGNC:20065]
ENSG00000279314	43.7711	17.1276	1.35173	0.00225792	0.0494594	AC002525.1	13	31960325	31961946	-	1622	TEC
ENSG00000183831	173.763	108.205	0.685132	0.00226654	0.0496083	ANKRD45	1	173609561	173669862	-	2911	protein_coding	ankyrin repeat domain 45 [Source:HGNC Symbol;Acc:HGNC:24786]
ENSG00000125375	129.859	204.849	-0.657919	0.00227293	0.0496765	ATP5S	14	50312326	50335558	+	11297	protein_coding	ATP synthase, H+ transporting, mitochondrial Fo complex subunit s (factor B) [Source:HGNC Symbol;Acc:HGNC:18799]
ENSG00000105447	896.473	663.344	0.434961	0.00227328	0.0496765	GRWD1	19	48445773	48457022	+	5763	protein_coding	glutamate rich WD repeat containing 1 [Source:HGNC Symbol;Acc:HGNC:21270]
ENSG00000183624	1533.57	2004.35	-0.386346	0.00227776	0.0497347	HMCES	3	129278828	129306186	+	2783	protein_coding	5-hydroxymethylcytosine binding, ES cell specific [Source:HGNC Symbol;Acc:HGNC:24446]
ENSG00000166340	1694.24	1265.2	0.421529	0.00229119	0.049988	TPP1	11	6612763	6619485	-	6544	protein_coding	tripeptidyl peptidase 1 [Source:HGNC Symbol;Acc:HGNC:2073]
ENSG00000013810	1025.77	755.036	0.442652	0.00229837	0.0500361	TACC3	4	1721490	1745176	+	6528	protein_coding	transforming acidic coiled-coil containing protein 3 [Source:HGNC Symbol;Acc:HGNC:11524]
ENSG00000175130	1219.57	944.35	0.368779	0.00229879	0.0500361	MARCKSL1	1	32333832	32336379	-	1699	protein_coding	MARCKS like 1 [Source:HGNC Symbol;Acc:HGNC:7142]
ENSG00000138443	697.059	521.046	0.419595	0.00229887	0.0500361	ABI2	2	203328219	203447723	+	23331	protein_coding	abl interactor 2 [Source:HGNC Symbol;Acc:HGNC:24011]
ENSG00000130164	2304.48	3072.85	-0.415245	0.00230778	0.0501901	LDLR	19	11089362	11133816	+	7718	protein_coding	low density lipoprotein receptor [Source:HGNC Symbol;Acc:HGNC:6547]
ENSG00000143321	7401.94	9460.85	-0.354138	0.00231625	0.0503344	HDGF	1	156742107	156766925	-	3745	protein_coding	heparin binding growth factor [Source:HGNC Symbol;Acc:HGNC:4856]
ENSG00000198833	734.739	968.903	-0.399386	0.00231833	0.0503396	UBE2J1	6	89326625	89352848	-	4290	protein_coding	ubiquitin conjugating enzyme E2 J1 [Source:HGNC Symbol;Acc:HGNC:17598]
ENSG00000177674	612.755	837.724	-0.451683	0.00232157	0.0503699	AGTRAP	1	11736084	11754802	+	2435	protein_coding	angiotensin II receptor associated protein [Source:HGNC Symbol;Acc:HGNC:13539]
ENSG00000188529	1997.21	2764.79	-0.46938	0.00233358	0.0505691	SRSF10	1	23964804	23980927	-	10277	protein_coding	serine and arginine rich splicing factor 10 [Source:HGNC Symbol;Acc:HGNC:16713]
ENSG00000066044	1043.56	791.525	0.398874	0.00233444	0.0505691	ELAVL1	19	7958579	8005659	-	6956	protein_coding	ELAV like RNA binding protein 1 [Source:HGNC Symbol;Acc:HGNC:3312]
ENSG00000183386	97.8323	161.532	-0.725365	0.00233975	0.0505736	FHL3	1	37996770	38005606	-	2004	protein_coding	four and a half LIM domains 3 [Source:HGNC Symbol;Acc:HGNC:3704]
ENSG00000177045	137.373	71.6837	0.937939	0.00234014	0.0505736	SIX5	19	45764785	45769226	-	3556	protein_coding	SIX homeobox 5 [Source:HGNC Symbol;Acc:HGNC:10891]
ENSG00000161888	125.854	66.8021	0.917331	0.00234019	0.0505736	SPC24	19	11131520	11155808	-	2839	protein_coding	SPC24, NDC80 kinetochore complex component [Source:HGNC Symbol;Acc:HGNC:26913]
ENSG00000255298	10.1187	30.5859	-1.59474	0.00234762	0.0506941	OR8G5	11	124256376	124266218	+	1674	protein_coding	olfactory receptor family 8 subfamily G member 5 [Source:HGNC Symbol;Acc:HGNC:19622]
ENSG00000169914	341.507	480.656	-0.493637	0.00235264	0.0507625	OTUD3	1	19882513	19912945	+	6767	protein_coding	OTU deubiquitinase 3 [Source:HGNC Symbol;Acc:HGNC:29038]
ENSG00000163902	5851.28	4710.78	0.312811	0.00236227	0.050909	RPN1	3	128619970	128681075	-	3992	protein_coding	ribophorin I [Source:HGNC Symbol;Acc:HGNC:10381]
ENSG00000054967	58.8243	116.731	-0.988487	0.00236315	0.050909	RELT	11	73376264	73397474	+	6322	protein_coding	RELT, TNF receptor [Source:HGNC Symbol;Acc:HGNC:13764]
ENSG00000267523	147.723	88.718	0.737851	0.00237699	0.0511669	AC008735.2	19	55661901	55674715	-	561	antisense
ENSG00000033327	448.255	644.112	-0.523942	0.00239149	0.0514387	GAB2	11	78215297	78418348	-	6771	protein_coding	GRB2 associated binding protein 2 [Source:HGNC Symbol;Acc:HGNC:14458]
ENSG00000104885	829.966	630.184	0.397322	0.0023995	0.0515704	DOT1L	19	2164149	2232578	+	11272	protein_coding	DOT1 like histone lysine methyltransferase [Source:HGNC Symbol;Acc:HGNC:24948]
ENSG00000133131	397.359	274.003	0.535477	0.00240291	0.0516032	MORC4	X	106813871	107000244	-	6055	protein_coding	MORC family CW-type zinc finger 4 [Source:HGNC Symbol;Acc:HGNC:23485]
ENSG00000117543	173.159	109.088	0.667458	0.00241375	0.0517954	DPH5	1	100989623	101026088	-	2970	protein_coding	diphthamide biosynthesis 5 [Source:HGNC Symbol;Acc:HGNC:24270]
ENSG00000166845	66.0724	32.4508	1.02578	0.00244369	0.0523967	C18orf54	18	54357917	54385218	+	6062	protein_coding	chromosome 18 open reading frame 54 [Source:HGNC Symbol;Acc:HGNC:13796]
ENSG00000229107	47.7436	17.4422	1.45925	0.00244617	0.0524089	ABHD17AP4	22	20667836	20670984	-	909	processed_pseudogene	abhydrolase domain containing 17A pseudogene P4 [Source:HGNC Symbol;Acc:HGNC:34042]
ENSG00000185267	17.4265	44.5808	-1.3607	0.00245332	0.052521	CDNF	10	14819250	14838575	-	1733	protein_coding	cerebral dopamine neurotrophic factor [Source:HGNC Symbol;Acc:HGNC:24913]
ENSG00000134265	453.547	620.986	-0.452851	0.00246358	0.0526939	NAPG	18	10525905	10552761	+	5586	protein_coding	NSF attachment protein gamma [Source:HGNC Symbol;Acc:HGNC:7642]
ENSG00000108666	111.458	176.014	-0.65891	0.00246524	0.0526939	C17orf75	17	32324565	32350023	-	5740	protein_coding	chromosome 17 open reading frame 75 [Source:HGNC Symbol;Acc:HGNC:30173]
ENSG00000196372	218.73	340.798	-0.6411	0.00246959	0.0527455	ASB13	10	5638867	5666595	-	3003	protein_coding	ankyrin repeat and SOCS box containing 13 [Source:HGNC Symbol;Acc:HGNC:19765]
ENSG00000280385	132.719	77.6094	0.776038	0.00249933	0.0532978	AP000648.3	11	90193614	90198120	+	4507	TEC
ENSG00000138593	241.482	348.058	-0.528491	0.00249934	0.0532978	SECISBP2L	15	48988476	49046563	-	8699	protein_coding	SECIS binding protein 2 like [Source:HGNC Symbol;Acc:HGNC:28997]
ENSG00000023330	1346.81	1892.08	-0.490361	0.00250192	0.0533114	ALAS1	3	52198086	52214327	+	2536	protein_coding	5'-aminolevulinate synthase 1 [Source:HGNC Symbol;Acc:HGNC:396]
ENSG00000105771	749.053	567.366	0.401134	0.00250596	0.0533559	SMG9	19	43727992	43754990	-	7927	protein_coding	SMG9, nonsense mediated mRNA decay factor [Source:HGNC Symbol;Acc:HGNC:25763]
ENSG00000066557	114.083	181.908	-0.673997	0.00251077	0.0534168	LRRC40	1	70144805	70205620	-	2884	protein_coding	leucine rich repeat containing 40 [Source:HGNC Symbol;Acc:HGNC:26004]
ENSG00000102390	399.531	549.73	-0.460264	0.00251876	0.0535452	PBDC1	X	76172936	76178204	+	1201	protein_coding	polysaccharide biosynthesis domain containing 1 [Source:HGNC Symbol;Acc:HGNC:28790]
ENSG00000142279	236.122	379.324	-0.685147	0.00252906	0.0536806	WTIP	19	34481638	34512304	+	13733	protein_coding	WT1 interacting protein [Source:HGNC Symbol;Acc:HGNC:20964]
ENSG00000171843	323.479	220.415	0.552703	0.00252962	0.0536806	MLLT3	9	20341665	20622543	-	8129	protein_coding	MLLT3, super elongation complex subunit [Source:HGNC Symbol;Acc:HGNC:7136]
ENSG00000110422	1045.99	1390.71	-0.410843	0.00253101	0.0536806	HIPK3	11	33256672	33357023	+	7958	protein_coding	homeodomain interacting protein kinase 3 [Source:HGNC Symbol;Acc:HGNC:4915]
ENSG00000134574	424.431	303.807	0.483287	0.00253679	0.0536901	DDB2	11	47214465	47239240	+	4897	protein_coding	damage specific DNA binding protein 2 [Source:HGNC Symbol;Acc:HGNC:2718]
ENSG00000163527	1865.66	1470.84	0.34313	0.00253697	0.0536901	STT3B	3	31532638	31637622	+	5012	protein_coding	STT3B, catalytic subunit of the oligosaccharyltransferase complex [Source:HGNC Symbol;Acc:HGNC:30611]
ENSG00000167220	48.1041	89.1925	-0.89262	0.00253734	0.0536901	HDHD2	18	47107403	47150520	-	4704	protein_coding	haloacid dehalogenase like hydrolase domain containing 2 [Source:HGNC Symbol;Acc:HGNC:25364]
ENSG00000243302	143.695	219.502	-0.611836	0.00254836	0.053851	AC018638.4	7	128651185	128652334	+	1150	processed_pseudogene
ENSG00000132646	1277.39	930.949	0.456885	0.00254888	0.053851	PCNA	20	5114953	5126626	-	1471	protein_coding	proliferating cell nuclear antigen [Source:HGNC Symbol;Acc:HGNC:8729]
ENSG00000121653	116.799	186.138	-0.673979	0.0025518	0.0538712	MAPK8IP1	11	45885651	45906465	+	3498	protein_coding	mitogen-activated protein kinase 8 interacting protein 1 [Source:HGNC Symbol;Acc:HGNC:6882]
ENSG00000196975	19078.3	14863.3	0.36016	0.00255802	0.0539608	ANXA4	2	69644425	69827100	+	11048	protein_coding	annexin A4 [Source:HGNC Symbol;Acc:HGNC:542]
ENSG00000142871	249.388	416.24	-0.739834	0.00256879	0.0541464	CYR61	1	85580761	85583962	+	2455	protein_coding	cysteine rich angiogenic inducer 61 [Source:HGNC Symbol;Acc:HGNC:2654]
ENSG00000182378	585.555	391.62	0.581374	0.00257107	0.0541527	PLCXD1	X	276322	303356	+	6191	protein_coding	phosphatidylinositol specific phospholipase C X domain containing 1 [Source:HGNC Symbol;Acc:HGNC:23148]
ENSG00000017483	55.7318	16.897	1.72532	0.00257882	0.0542742	SLC38A5	X	48458537	48470256	-	4014	protein_coding	solute carrier family 38 member 5 [Source:HGNC Symbol;Acc:HGNC:18070]
ENSG00000127152	70.6569	33.9249	1.05698	0.00258191	0.0542975	BCL11B	14	99169287	99271524	-	7855	protein_coding	B cell CLL/lymphoma 11B [Source:HGNC Symbol;Acc:HGNC:13222]
ENSG00000177337	57.1413	24.9171	1.19537	0.0025904	0.0544343	DLGAP1-AS1	18	3593732	3598352	+	2105	antisense	DLGAP1 antisense RNA 1 [Source:HGNC Symbol;Acc:HGNC:31676]
ENSG00000155254	169.875	84.4243	1.00838	0.00260271	0.0546214	MARVELD1	10	97713173	97718152	+	3379	protein_coding	MARVEL domain containing 1 [Source:HGNC Symbol;Acc:HGNC:28674]
ENSG00000099326	871.44	640.688	0.443744	0.0026033	0.0546214	MZF1	19	58561931	58573575	-	6691	protein_coding	myeloid zinc finger 1 [Source:HGNC Symbol;Acc:HGNC:13108]
ENSG00000112941	1051.02	1358.91	-0.37036	0.002607	0.0546572	PAPD7	5	6713007	6757048	+	6785	protein_coding	terminal nucleotidyltransferase 4A [Source:HGNC Symbol;Acc:HGNC:16705]
ENSG00000249700	18.5766	51.9413	-1.49194	0.00261298	0.0547405	SRD5A3-AS1	4	55363971	55395847	-	5148	processed_transcript	SRD5A3 antisense RNA 1 [Source:HGNC Symbol;Acc:HGNC:44138]
ENSG00000158411	432.201	296.252	0.546191	0.00261739	0.0547545	MITD1	2	99161427	99181058	-	4305	protein_coding	microtubule interacting and trafficking domain containing 1 [Source:HGNC Symbol;Acc:HGNC:25207]
ENSG00000183401	167.527	102.344	0.711258	0.00261889	0.0547545	CCDC159	19	11344684	11354944	+	4064	protein_coding	coiled-coil domain containing 159 [Source:HGNC Symbol;Acc:HGNC:26996]
ENSG00000170632	573.273	401.574	0.513357	0.00261964	0.0547545	ARMC10	7	103074881	103099764	+	4580	protein_coding	armadillo repeat containing 10 [Source:HGNC Symbol;Acc:HGNC:21706]
ENSG00000003393	681.905	513.419	0.409747	0.0026269	0.0548644	ALS2	2	201700554	201781189	-	10384	protein_coding	ALS2, alsin Rho guanine nucleotide exchange factor [Source:HGNC Symbol;Acc:HGNC:443]
ENSG00000275993	251.848	376.212	-0.579647	0.00266124	0.0555392	SIK1B	21	6111134	6123739	+	4806	protein_coding	salt inducible kinase 1B (putative) [Source:HGNC Symbol;Acc:HGNC:52389]
ENSG00000249007	49.0377	93.6196	-0.934984	0.00266372	0.0555486	AL691482.3	1	202011370	202015657	+	987	sense_intronic
ENSG00000198887	427.699	573.875	-0.424663	0.00267403	0.0556797	SMC5	9	70258962	70354888	+	6637	protein_coding	structural maintenance of chromosomes 5 [Source:HGNC Symbol;Acc:HGNC:20465]
ENSG00000198203	2781.46	1955.05	0.508971	0.00267407	0.0556797	SULT1C2	2	108288639	108309915	+	8399	protein_coding	sulfotransferase family 1C member 2 [Source:HGNC Symbol;Acc:HGNC:11456]
ENSG00000047365	287.006	420.618	-0.551503	0.00267742	0.055707	ARAP2	4	35948221	36244509	-	12428	protein_coding	ArfGAP with RhoGAP domain, ankyrin repeat and PH domain 2 [Source:HGNC Symbol;Acc:HGNC:16924]
ENSG00000198836	1715.37	2371.13	-0.467093	0.00268522	0.0558269	OPA1	3	193593144	193697823	+	9052	protein_coding	OPA1, mitochondrial dynamin like GTPase [Source:HGNC Symbol;Acc:HGNC:8140]
ENSG00000100401	2171.65	1660.45	0.387211	0.00268885	0.0558599	RANGAP1	22	41245611	41286251	-	5348	protein_coding	Ran GTPase activating protein 1 [Source:HGNC Symbol;Acc:HGNC:9854]
ENSG00000174145	12.5985	36.0742	-1.52432	0.00269861	0.0560201	NWD2	4	37244220	37449465	+	8325	protein_coding	NACHT and WD repeat domain containing 2 [Source:HGNC Symbol;Acc:HGNC:29229]
ENSG00000038358	1187.35	1526.94	-0.36314	0.00271549	0.0563278	EDC4	16	67873023	67884503	+	6173	protein_coding	enhancer of mRNA decapping 4 [Source:HGNC Symbol;Acc:HGNC:17157]
ENSG00000030419	55.8657	100.26	-0.841776	0.00273101	0.056607	IKZF2	2	212999691	213152427	-	12240	protein_coding	IKAROS family zinc finger 2 [Source:HGNC Symbol;Acc:HGNC:13177]
ENSG00000126787	251.861	152.11	0.729526	0.00273977	0.0567065	DLGAP5	14	55148112	55191678	-	3667	protein_coding	DLG associated protein 5 [Source:HGNC Symbol;Acc:HGNC:16864]
ENSG00000143952	626.739	453.013	0.468456	0.00273996	0.0567065	VPS54	2	63892146	64019072	-	5091	protein_coding	VPS54, GARP complex subunit [Source:HGNC Symbol;Acc:HGNC:18652]
ENSG00000197563	438.742	302.139	0.538468	0.0027567	0.0570098	PIGN	18	61905255	62187118	-	19003	protein_coding	phosphatidylinositol glycan anchor biosynthesis class N [Source:HGNC Symbol;Acc:HGNC:8967]
ENSG00000078081	72.876	36.2934	1.0076	0.00276039	0.0570098	LAMP3	3	183122213	183163839	-	3816	protein_coding	lysosomal associated membrane protein 3 [Source:HGNC Symbol;Acc:HGNC:14582]
ENSG00000196074	692.617	920.63	-0.410974	0.00276085	0.0570098	SYCP2	20	59863563	59933655	-	6466	protein_coding	synaptonemal complex protein 2 [Source:HGNC Symbol;Acc:HGNC:11490]
ENSG00000282034	82.3242	136.972	-0.732272	0.0028144	0.0580717	AC106886.5	16	30704067	30745169	+	11692	protein_coding
ENSG00000223842	8.93831	0.324002	4.67391	0.00281861	0.0581148	AL360093.1	1	219222248	219225497	-	1126	lincRNA
ENSG00000162441	212.76	138.603	0.617602	0.00282962	0.0582638	LZIC	1	9922113	9943407	-	2794	protein_coding	leucine zipper and CTNNBIP1 domain containing [Source:HGNC Symbol;Acc:HGNC:17497]
ENSG00000277149	249.753	166.712	0.581909	0.0028301	0.0582638	TYW1B	7	72558744	72828198	-	3258	protein_coding	tRNA-yW synthesizing protein 1 homolog B [Source:HGNC Symbol;Acc:HGNC:33908]
ENSG00000100033	30.1213	8.39469	1.83722	0.00283951	0.0583519	PRODH	22	18912777	18936553	-	8776	protein_coding	proline dehydrogenase 1 [Source:HGNC Symbol;Acc:HGNC:9453]
ENSG00000105778	1213.19	1562.74	-0.364914	0.00284046	0.0583519	AVL9	7	32495426	32588721	+	14757	protein_coding	AVL9 cell migration associated [Source:HGNC Symbol;Acc:HGNC:28994]
ENSG00000066926	293.506	403.845	-0.460948	0.00284323	0.0583519	FECH	18	57548283	57586772	-	4473	protein_coding	ferrochelatase [Source:HGNC Symbol;Acc:HGNC:3647]
ENSG00000100815	439.912	305.191	0.528271	0.00284464	0.0583519	TRIP11	14	91965991	92040896	-	10372	protein_coding	thyroid hormone receptor interactor 11 [Source:HGNC Symbol;Acc:HGNC:12305]
ENSG00000076242	425.486	305.794	0.476546	0.00284503	0.0583519	MLH1	3	36993332	37050918	+	3532	protein_coding	mutL homolog 1 [Source:HGNC Symbol;Acc:HGNC:7127]
ENSG00000137804	698.378	505.849	0.465717	0.00284915	0.0583927	NUSAP1	15	41332694	41381050	+	2875	protein_coding	nucleolar and spindle associated protein 1 [Source:HGNC Symbol;Acc:HGNC:18538]
ENSG00000230124	354.607	490.416	-0.468715	0.0028595	0.0585608	ACBD6	1	180269653	180502954	-	7512	protein_coding	acyl-CoA binding domain containing 6 [Source:HGNC Symbol;Acc:HGNC:23339]
ENSG00000187325	368.152	509.42	-0.469094	0.00286701	0.0586709	TAF9B	X	78129748	78139706	-	2791	protein_coding	TATA-box binding protein associated factor 9b [Source:HGNC Symbol;Acc:HGNC:17306]
ENSG00000164070	188.62	119.888	0.651881	0.00286956	0.0586791	HSPA4L	4	127781821	127840733	+	11621	protein_coding	heat shock protein family A (Hsp70) member 4 like [Source:HGNC Symbol;Acc:HGNC:17041]
ENSG00000273265	9.71737	29.5458	-1.5998	0.00287432	0.0587327	CNNM3-DT	2	96812239	96813657	-	415	lincRNA	CNNM3 divergent transcript [Source:HGNC Symbol;Acc:HGNC:53592]
ENSG00000146143	222.245	146.666	0.599511	0.00288089	0.0588229	PRIM2	6	57314805	57646849	+	4667	protein_coding	DNA primase subunit 2 [Source:HGNC Symbol;Acc:HGNC:9370]
ENSG00000120925	776.117	532.51	0.543306	0.00289333	0.059033	RNF170	8	42849637	42897290	-	6055	protein_coding	ring finger protein 170 [Source:HGNC Symbol;Acc:HGNC:25358]
ENSG00000235750	320.686	453.89	-0.502436	0.00289554	0.059034	KIAA0040	1	175156987	175192999	-	4783	protein_coding	KIAA0040 [Source:HGNC Symbol;Acc:HGNC:28950]
ENSG00000108797	247.617	158.319	0.645303	0.00289952	0.0590712	CNTNAP1	17	42682613	42699814	+	6045	protein_coding	contactin associated protein 1 [Source:HGNC Symbol;Acc:HGNC:8011]
ENSG00000223546	26.6979	57.797	-1.11329	0.0029116	0.0592732	LINC00630	X	102769161	102885406	+	4077	lincRNA	long intergenic non-protein coding RNA 630 [Source:HGNC Symbol;Acc:HGNC:44263]
ENSG00000115365	768.889	1022.8	-0.411959	0.00291672	0.0593078	LANCL1	2	210431249	210477652	-	5254	protein_coding	LanC like 1 [Source:HGNC Symbol;Acc:HGNC:6508]
ENSG00000003137	41.7858	14.0907	1.56058	0.00291929	0.0593078	CYP26B1	2	72129238	72148038	-	5015	protein_coding	cytochrome P450 family 26 subfamily B member 1 [Source:HGNC Symbol;Acc:HGNC:20581]
ENSG00000065613	991.365	1381.63	-0.47885	0.00291979	0.0593078	SLK	10	103967201	104029233	+	7974	protein_coding	STE20 like kinase [Source:HGNC Symbol;Acc:HGNC:11088]
ENSG00000136167	53.1452	14.3442	1.89413	0.00292968	0.0594645	LCP1	13	46125920	46211871	-	5061	protein_coding	lymphocyte cytosolic protein 1 [Source:HGNC Symbol;Acc:HGNC:6528]
ENSG00000259925	15.5816	2.21422	2.7939	0.00295818	0.0599984	AC130456.2	16	19343647	19401693	-	2278	lincRNA
ENSG00000263001	1209.69	879.75	0.459346	0.00296233	0.0600382	GTF2I	7	74657667	74760692	+	10438	protein_coding	general transcription factor IIi [Source:HGNC Symbol;Acc:HGNC:4659]
ENSG00000177042	397.939	285.153	0.480508	0.00297195	0.0601226	TMEM80	11	695428	705028	+	4071	protein_coding	transmembrane protein 80 [Source:HGNC Symbol;Acc:HGNC:27453]
ENSG00000170298	21.3936	56.06	-1.39039	0.00297268	0.0601226	LGALS9B	17	20449395	20467539	-	2670	protein_coding	galectin 9B [Source:HGNC Symbol;Acc:HGNC:24842]
ENSG00000083750	117.875	181.788	-0.625872	0.00297449	0.0601226	RRAGB	X	55717739	55758774	+	2725	protein_coding	Ras related GTP binding B [Source:HGNC Symbol;Acc:HGNC:19901]
ENSG00000105576	795.636	1057.72	-0.410813	0.00297528	0.0601226	TNPO2	19	12699194	12724011	-	7029	protein_coding	transportin 2 [Source:HGNC Symbol;Acc:HGNC:19998]
ENSG00000123143	686.729	896.183	-0.384152	0.00301096	0.0607987	PKN1	19	14433053	14471867	+	4606	protein_coding	protein kinase N1 [Source:HGNC Symbol;Acc:HGNC:9405]
ENSG00000167191	6668.29	5084.56	0.391171	0.00303031	0.0611444	GPRC5B	16	19856691	19886167	-	6667	protein_coding	G protein-coupled receptor class C group 5 member B [Source:HGNC Symbol;Acc:HGNC:13308]
ENSG00000175662	666.058	493.368	0.433082	0.00303635	0.0612211	TOM1L2	17	17843511	17972422	-	7863	protein_coding	target of myb1 like 2 membrane trafficking protein [Source:HGNC Symbol;Acc:HGNC:11984]
ENSG00000167291	1090.77	1557.01	-0.513868	0.00304652	0.0613809	TBC1D16	17	79932343	80035848	-	11555	protein_coding	TBC1 domain family member 16 [Source:HGNC Symbol;Acc:HGNC:28356]
ENSG00000145246	72.7641	33.5037	1.11621	0.00305884	0.0615119	ATP10D	4	47485288	47593486	+	7965	protein_coding	ATPase phospholipid transporting 10D (putative) [Source:HGNC Symbol;Acc:HGNC:13549]
ENSG00000138180	607.628	429.549	0.501329	0.00305995	0.0615119	CEP55	10	93496632	93529092	+	3271	protein_coding	centrosomal protein 55 [Source:HGNC Symbol;Acc:HGNC:1161]
ENSG00000173517	722.051	958.537	-0.408324	0.00306108	0.0615119	PEAK1	15	77100656	77420144	-	24184	protein_coding	pseudopodium enriched atypical kinase 1 [Source:HGNC Symbol;Acc:HGNC:29431]
ENSG00000137504	2155.67	1669.7	0.368573	0.003062	0.0615119	CREBZF	11	85659708	85682908	-	5587	protein_coding	CREB/ATF bZIP transcription factor [Source:HGNC Symbol;Acc:HGNC:24905]
ENSG00000269959	11.6114	0.964737	3.58337	0.00306959	0.0616191	SPACA6P-AS	19	51685363	51693456	-	3962	lincRNA	SPACA6P antisense RNA [Source:HGNC Symbol;Acc:HGNC:49383]
ENSG00000261618	9.58546	30.2473	-1.6654	0.00311499	0.0624846	AC083837.1	8	78837529	78840522	+	2994	lincRNA
ENSG00000171385	1.70719	12.977	-2.93635	0.0031173	0.0624852	KCND3	1	111770662	111989155	-	7863	protein_coding	potassium voltage-gated channel subfamily D member 3 [Source:HGNC Symbol;Acc:HGNC:6239]
ENSG00000135317	763.661	570.974	0.41969	0.00312457	0.0625591	SNX14	6	85505496	85594156	-	7105	protein_coding	sorting nexin 14 [Source:HGNC Symbol;Acc:HGNC:14977]
ENSG00000077380	1380.09	1076.73	0.35827	0.0031281	0.0625591	DYNC1I2	2	171687409	171748420	+	4695	protein_coding	dynein cytoplasmic 1 intermediate chain 2 [Source:HGNC Symbol;Acc:HGNC:2964]
ENSG00000108819	1299.86	1026.25	0.341038	0.00313325	0.0625591	PPP1R9B	17	50133735	50150630	-	4298	protein_coding	protein phosphatase 1 regulatory subunit 9B [Source:HGNC Symbol;Acc:HGNC:9298]
ENSG00000085465	11.2886	35.01	-1.63986	0.0031339	0.0625591	OVGP1	1	111414314	111427777	-	2567	protein_coding	oviductal glycoprotein 1 [Source:HGNC Symbol;Acc:HGNC:8524]
ENSG00000271605	29.4025	70.6244	-1.26741	0.00314011	0.0625591	MILR1	17	64449037	64468643	+	1816	protein_coding	mast cell immunoglobulin like receptor 1 [Source:HGNC Symbol;Acc:HGNC:27570]
ENSG00000138311	1.04233	12.4741	-3.61019	0.00314015	0.0625591	ZNF365	10	62374192	62672011	+	9073	protein_coding	zinc finger protein 365 [Source:HGNC Symbol;Acc:HGNC:18194]
ENSG00000123575	885.619	1136.64	-0.359852	0.00314026	0.0625591	FAM199X	X	104166620	104195902	+	7457	protein_coding	family with sequence similarity 199, X-linked [Source:HGNC Symbol;Acc:HGNC:25195]
ENSG00000176658	2729.43	3404.46	-0.318892	0.00314146	0.0625591	MYO1D	17	32492522	32877177	-	8188	protein_coding	myosin ID [Source:HGNC Symbol;Acc:HGNC:7598]
ENSG00000162913	27.0982	58.8378	-1.12125	0.00314262	0.0625591	OBSCN-AS1	1	228203506	228213664	-	3647	antisense	OBSCN antisense RNA 1 [Source:HGNC Symbol;Acc:HGNC:32047]
ENSG00000268350	3.41746	26.9422	-2.98162	0.00314383	0.0625591	FAM156A	X	52926402	52995472	-	6608	protein_coding	family with sequence similarity 156 member A [Source:HGNC Symbol;Acc:HGNC:30114]
ENSG00000100650	2015.29	2501.36	-0.31172	0.00315579	0.0627515	SRSF5	14	69726900	69772005	+	5357	protein_coding	serine and arginine rich splicing factor 5 [Source:HGNC Symbol;Acc:HGNC:10787]
ENSG00000134504	1401.34	1110.56	0.335496	0.00316857	0.0628979	KCTD1	18	26454910	26657401	-	8882	protein_coding	potassium channel tetramerization domain containing 1 [Source:HGNC Symbol;Acc:HGNC:18249]
ENSG00000013297	20.4419	4.49271	2.17963	0.00316919	0.0628979	CLDN11	3	170418865	170454733	+	3732	protein_coding	claudin 11 [Source:HGNC Symbol;Acc:HGNC:8514]
ENSG00000181827	201.859	291.586	-0.529842	0.00317005	0.0628979	RFX7	15	56087280	56243266	-	10588	protein_coding	regulatory factor X7 [Source:HGNC Symbol;Acc:HGNC:25777]
ENSG00000103429	1102.02	860.379	0.357042	0.00317609	0.0629721	BFAR	16	14632815	14669236	+	4401	protein_coding	bifunctional apoptosis regulator [Source:HGNC Symbol;Acc:HGNC:17613]
ENSG00000188559	724.937	514.007	0.495895	0.00318529	0.0631089	RALGAPA2	20	20389552	20712488	-	11366	protein_coding	Ral GTPase activating protein catalytic alpha subunit 2 [Source:HGNC Symbol;Acc:HGNC:16207]
ENSG00000167912	15.4022	41.0977	-1.4126	0.00319268	0.063195	AC090152.1	8	59119040	59121346	+	1743	antisense
ENSG00000139117	350.259	242.047	0.532653	0.0031976	0.063195	CPNE8	12	38646822	38907430	-	5178	protein_coding	copine 8 [Source:HGNC Symbol;Acc:HGNC:23498]
ENSG00000128563	438.534	596.132	-0.442949	0.00319802	0.063195	PRKRIP1	7	102363872	102426676	+	3696	protein_coding	PRKR interacting protein 1 [Source:HGNC Symbol;Acc:HGNC:21894]
ENSG00000245213	15.9559	2.92649	2.44626	0.00319887	0.063195	AC105285.1	4	173131928	173169652	-	3367	antisense
ENSG00000111641	56.6806	101.431	-0.838241	0.00320159	0.0632032	NOP2	12	6556863	6568691	-	4687	protein_coding	NOP2 nucleolar protein [Source:HGNC Symbol;Acc:HGNC:7867]
ENSG00000134452	533.092	393.021	0.439442	0.00320416	0.0632083	FBXO18	10	5890203	5937594	+	6676	protein_coding	F-box DNA helicase 1 [Source:HGNC Symbol;Acc:HGNC:13620]
ENSG00000095261	558.046	407.859	0.452273	0.00321254	0.063328	PSMD5	9	120815496	120842984	-	4432	protein_coding	proteasome 26S subunit, non-ATPase 5 [Source:HGNC Symbol;Acc:HGNC:9563]
ENSG00000126001	344.104	243.479	0.499793	0.00321938	0.0634171	CEP250	20	35455164	35519280	+	16295	protein_coding	centrosomal protein 250 [Source:HGNC Symbol;Acc:HGNC:1859]
ENSG00000165568	154.785	97.6033	0.666163	0.00322516	0.0634734	AKR1E2	10	4786629	4848062	+	2417	protein_coding	aldo-keto reductase family 1 member E2 [Source:HGNC Symbol;Acc:HGNC:23437]
ENSG00000184584	140.496	223.358	-0.671021	0.00322687	0.0634734	TMEM173	5	139475534	139482935	-	3850	protein_coding	transmembrane protein 173 [Source:HGNC Symbol;Acc:HGNC:27962]
ENSG00000097033	843.27	1119.78	-0.409549	0.00326812	0.0641941	SH3GLB1	1	86704570	86748184	+	6881	protein_coding	SH3 domain containing GRB2 like, endophilin B1 [Source:HGNC Symbol;Acc:HGNC:10833]
ENSG00000074755	1051.84	1371.57	-0.383134	0.00326843	0.0641941	ZZEF1	17	4004445	4143020	-	15878	protein_coding	zinc finger ZZ-type and EF-hand domain containing 1 [Source:HGNC Symbol;Acc:HGNC:29027]
ENSG00000136449	43.9754	16.3726	1.41956	0.00327223	0.0641941	MYCBPAP	17	50508384	50531501	+	6515	protein_coding	MYCBP associated protein [Source:HGNC Symbol;Acc:HGNC:19677]
ENSG00000141696	1836.02	1425.82	0.364736	0.0032733	0.0641941	P3H4	17	41801947	41812604	-	3740	protein_coding	prolyl 3-hydroxylase family member 4 (non-enzymatic) [Source:HGNC Symbol;Acc:HGNC:16946]
ENSG00000133059	154.054	232.03	-0.592234	0.00327546	0.0641941	DSTYK	1	205142505	205211566	-	8339	protein_coding	dual serine/threonine and tyrosine protein kinase [Source:HGNC Symbol;Acc:HGNC:29043]
ENSG00000166866	1945.33	1347.08	0.530553	0.00327758	0.0641941	MYO1A	12	57028517	57051198	-	4438	protein_coding	myosin IA [Source:HGNC Symbol;Acc:HGNC:7595]
ENSG00000173153	1323.5	1811.14	-0.452473	0.00328192	0.0641941	ESRRA	11	64305572	64316743	+	3030	protein_coding	estrogen related receptor alpha [Source:HGNC Symbol;Acc:HGNC:3471]
ENSG00000052795	684.602	510.148	0.42462	0.00328227	0.0641941	FNIP2	4	158769138	158908049	+	10868	protein_coding	folliculin interacting protein 2 [Source:HGNC Symbol;Acc:HGNC:29280]
ENSG00000111817	93.9294	159.721	-0.768057	0.00328976	0.0642948	DSE	6	116254173	116444860	+	19193	protein_coding	dermatan sulfate epimerase [Source:HGNC Symbol;Acc:HGNC:21144]
ENSG00000103260	576.479	420.909	0.454377	0.00329409	0.0643334	METRN	16	715115	719655	+	3692	protein_coding	meteorin, glial cell differentiation regulator [Source:HGNC Symbol;Acc:HGNC:14151]
ENSG00000141556	1697.68	1341.68	0.339424	0.00330087	0.0644199	TBCD	17	82752064	82945922	+	13546	protein_coding	tubulin folding cofactor D [Source:HGNC Symbol;Acc:HGNC:11581]
ENSG00000153956	45.0129	16.4737	1.45887	0.00331825	0.0646874	CACNA2D1	7	81946444	82443798	-	9010	protein_coding	calcium voltage-gated channel auxiliary subunit alpha2delta 1 [Source:HGNC Symbol;Acc:HGNC:1399]
ENSG00000166471	596.385	802.833	-0.429478	0.00332064	0.0646874	TMEM41B	11	9280654	9314780	-	4422	protein_coding	transmembrane protein 41B [Source:HGNC Symbol;Acc:HGNC:28948]
ENSG00000257176	25.0726	55.1897	-1.1401	0.00332368	0.0646874	AC009318.1	12	29280418	29317848	-	2813	antisense
ENSG00000126231	15.9862	2.59173	2.62588	0.00332403	0.0646874	PROZ	13	113158654	113172383	+	1666	protein_coding	protein Z, vitamin K dependent plasma glycoprotein [Source:HGNC Symbol;Acc:HGNC:9460]
ENSG00000143847	3.04513	16.2594	-2.41803	0.00332789	0.0647166	PPFIA4	1	203026498	203078740	+	9707	protein_coding	PTPRF interacting protein alpha 4 [Source:HGNC Symbol;Acc:HGNC:9248]
ENSG00000131037	5345.79	4036.29	0.405523	0.00333779	0.0648485	EPS8L1	19	55072020	55087923	+	5341	protein_coding	EPS8 like 1 [Source:HGNC Symbol;Acc:HGNC:21295]
ENSG00000215193	1358.59	1048.07	0.374821	0.00333941	0.0648485	PEX26	22	18077920	18131138	+	20045	protein_coding	peroxisomal biogenesis factor 26 [Source:HGNC Symbol;Acc:HGNC:22965]
ENSG00000160712	93.5332	160.037	-0.777817	0.0033482	0.0649444	IL6R	1	154405193	154469450	+	6453	protein_coding	interleukin 6 receptor [Source:HGNC Symbol;Acc:HGNC:6019]
ENSG00000248008	114.159	65.5957	0.797262	0.00334909	0.0649444	NRAV	12	120490328	120495940	-	1901	antisense	negative regulator of antiviral response (non-protein coding) [Source:HGNC Symbol;Acc:HGNC:48588]
ENSG00000137962	254.249	380.998	-0.584276	0.00337634	0.0654265	ARHGAP29	1	94148988	94275068	-	15524	protein_coding	Rho GTPase activating protein 29 [Source:HGNC Symbol;Acc:HGNC:30207]
ENSG00000277476	215.546	307.771	-0.51439	0.0033811	0.0654723	AC005332.6	17	68133201	68135935	+	2735	lincRNA
ENSG00000183742	1192.45	1510.23	-0.340737	0.00339361	0.0656682	MACC1	7	20134655	20217404	-	9898	protein_coding	MACC1, MET transcriptional regulator [Source:HGNC Symbol;Acc:HGNC:30215]
ENSG00000166483	295.54	202.035	0.547966	0.00341061	0.0659505	WEE1	11	9573681	9593457	+	9239	protein_coding	WEE1 G2 checkpoint kinase [Source:HGNC Symbol;Acc:HGNC:12761]
ENSG00000099282	2366.51	2947.76	-0.316871	0.0034177	0.066041	TSPAN15	10	69451473	69507669	+	2646	protein_coding	tetraspanin 15 [Source:HGNC Symbol;Acc:HGNC:23298]
ENSG00000197483	176.689	256.889	-0.540476	0.00342484	0.0661322	ZNF628	19	55476332	55484487	+	3851	protein_coding	zinc finger protein 628 [Source:HGNC Symbol;Acc:HGNC:28054]
ENSG00000119403	261.3	175.043	0.578966	0.00342906	0.0661672	PHF19	9	120855652	120894896	-	6733	protein_coding	PHD finger protein 19 [Source:HGNC Symbol;Acc:HGNC:24566]
ENSG00000121057	3147.57	2471.25	0.349051	0.00343673	0.0662684	AKAP1	17	57085092	57121349	+	5399	protein_coding	A-kinase anchoring protein 1 [Source:HGNC Symbol;Acc:HGNC:367]
ENSG00000134333	14655.2	18520.8	-0.337702	0.00344416	0.0663649	LDHA	11	18394388	18408425	+	6210	protein_coding	lactate dehydrogenase A [Source:HGNC Symbol;Acc:HGNC:6535]
ENSG00000155592	104.618	163.686	-0.647373	0.00345095	0.0664131	ZKSCAN2	16	25236001	25257931	-	7970	protein_coding	zinc finger with KRAB and SCAN domains 2 [Source:HGNC Symbol;Acc:HGNC:25677]
ENSG00000087586	781.964	559.795	0.482718	0.00345151	0.0664131	AURKA	20	56369389	56392337	-	2928	protein_coding	aurora kinase A [Source:HGNC Symbol;Acc:HGNC:11393]
ENSG00000235351	32.0279	10.9937	1.53768	0.00345609	0.0664545	AC114730.3	2	241724615	241725693	-	584	antisense
ENSG00000168014	393.564	274.521	0.520059	0.00346724	0.0666163	C2CD3	11	74012714	74171210	-	12571	protein_coding	C2 calcium dependent domain containing 3 [Source:HGNC Symbol;Acc:HGNC:24564]
ENSG00000158552	435.85	589.46	-0.4359	0.00346937	0.0666163	ZFAND2B	2	219195237	219209651	+	3396	protein_coding	zinc finger AN1-type containing 2B [Source:HGNC Symbol;Acc:HGNC:25206]
ENSG00000279159	37.5418	77.3491	-1.03901	0.00347264	0.0666323	AC003681.1	22	29978950	30028236	-	49287	antisense
ENSG00000171681	765.612	567.849	0.431373	0.00347832	0.0666507	ATF7IP	12	14365632	14502935	+	13189	protein_coding	activating transcription factor 7 interacting protein [Source:HGNC Symbol;Acc:HGNC:20092]
ENSG00000275491	14.1474	1.6235	3.12757	0.00347989	0.0666507	LINC01730	20	3808357	3812434	+	843	lincRNA	long intergenic non-protein coding RNA 1730 [Source:HGNC Symbol;Acc:HGNC:52518]
ENSG00000090060	1753.82	1351.03	0.376513	0.0034809	0.0666507	PAPOLA	14	96501433	96567111	+	12766	protein_coding	poly(A) polymerase alpha [Source:HGNC Symbol;Acc:HGNC:14981]
ENSG00000152154	12.1774	36.2737	-1.57623	0.00349475	0.0668692	TMEM178A	2	39664982	39717963	+	2470	protein_coding	transmembrane protein 178A [Source:HGNC Symbol;Acc:HGNC:28517]
ENSG00000079999	1078.57	838.257	0.363644	0.00350328	0.0669614	KEAP1	19	10486120	10503741	-	3761	protein_coding	kelch like ECH associated protein 1 [Source:HGNC Symbol;Acc:HGNC:23177]
ENSG00000162616	140.475	82.2417	0.769492	0.00350446	0.0669614	DNAJB4	1	77979175	78017964	+	3783	protein_coding	DnaJ heat shock protein family (Hsp40) member B4 [Source:HGNC Symbol;Acc:HGNC:14886]
ENSG00000150938	516.66	687.808	-0.41257	0.00352349	0.0672781	CRIM1	2	36355926	36551135	+	7122	protein_coding	cysteine rich transmembrane BMP regulator 1 [Source:HGNC Symbol;Acc:HGNC:2359]
ENSG00000167962	1092.75	1430.42	-0.388714	0.0035418	0.0675073	ZNF598	16	1997654	2009823	-	4701	protein_coding	zinc finger protein 598 [Source:HGNC Symbol;Acc:HGNC:28079]
ENSG00000213430	65.2023	31.1277	1.07031	0.00354293	0.0675073	HSPD1P1	5	21882585	21884310	+	1726	processed_pseudogene	heat shock protein family D (Hsp60) member 1 pseudogene 1 [Source:HGNC Symbol;Acc:HGNC:35133]
ENSG00000173597	273.527	175.192	0.644822	0.00354367	0.0675073	SULT1B1	4	69721162	69787961	-	7356	protein_coding	sulfotransferase family 1B member 1 [Source:HGNC Symbol;Acc:HGNC:17845]
ENSG00000279821	13.14	1.58774	3.03016	0.00354536	0.0675073	AC145098.2	5	177476631	177479656	-	3026	TEC
ENSG00000197405	72.6864	31.062	1.22809	0.00355618	0.0676662	C5AR1	19	47290023	47322066	+	2951	protein_coding	complement C5a receptor 1 [Source:HGNC Symbol;Acc:HGNC:1338]
ENSG00000177854	93.2132	48.1856	0.950323	0.00357076	0.0678966	TMEM187	X	153972327	153983195	+	1924	protein_coding	transmembrane protein 187 [Source:HGNC Symbol;Acc:HGNC:13705]
ENSG00000138131	176.911	100.746	0.809514	0.0035855	0.0681295	LOXL4	10	98247690	98268250	-	3653	protein_coding	lysyl oxidase like 4 [Source:HGNC Symbol;Acc:HGNC:17171]
ENSG00000003400	603.435	798.24	-0.403657	0.00359157	0.0681976	CASP10	2	201182881	201229406	+	7598	protein_coding	caspase 10 [Source:HGNC Symbol;Acc:HGNC:1500]
ENSG00000160602	96.2925	154.796	-0.686582	0.00360262	0.06836	NEK8	17	28725897	28743455	+	4420	protein_coding	NIMA related kinase 8 [Source:HGNC Symbol;Acc:HGNC:13387]
ENSG00000139163	2753.68	2117.74	0.379084	0.00362249	0.0686894	ETNK1	12	22625075	22690665	+	8191	protein_coding	ethanolamine kinase 1 [Source:HGNC Symbol;Acc:HGNC:24649]
ENSG00000126602	1618.04	2160.85	-0.417551	0.00362595	0.0687074	TRAP1	16	3651639	3717597	-	5227	protein_coding	TNF receptor associated protein 1 [Source:HGNC Symbol;Acc:HGNC:16264]
ENSG00000250299	0.347442	8.495	-4.54681	0.00363679	0.0688512	MRPS31P4	13	52600119	52637446	+	1000	transcribed_unprocessed_pseudogene	mitochondrial ribosomal protein S31 pseudogene 4 [Source:HGNC Symbol;Acc:HGNC:42649]
ENSG00000166394	240.033	337.99	-0.493222	0.00363954	0.0688512	CYB5R2	11	7665100	7677222	-	8596	protein_coding	cytochrome b5 reductase 2 [Source:HGNC Symbol;Acc:HGNC:24376]
ENSG00000113448	298.426	208.558	0.516787	0.00364357	0.0688512	PDE4D	5	58969038	60522120	-	16308	protein_coding	phosphodiesterase 4D [Source:HGNC Symbol;Acc:HGNC:8783]
ENSG00000149289	114.629	194.797	-0.766357	0.0036436	0.0688512	ZC3H12C	11	110093361	110171841	+	9719	protein_coding	zinc finger CCCH-type containing 12C [Source:HGNC Symbol;Acc:HGNC:29362]
ENSG00000175182	412.107	547.78	-0.410945	0.00364641	0.0688569	FAM131A	3	184335926	184348421	+	8925	protein_coding	family with sequence similarity 131 member A [Source:HGNC Symbol;Acc:HGNC:28308]
ENSG00000148795	278.165	67.8337	2.03663	0.00365327	0.0689344	CYP17A1	10	102830531	102837533	-	3445	protein_coding	cytochrome P450 family 17 subfamily A member 1 [Source:HGNC Symbol;Acc:HGNC:2593]
ENSG00000158985	1026.27	1296.62	-0.337327	0.00365787	0.0689344	CDC42SE2	5	131245493	131398447	+	6024	protein_coding	CDC42 small effector 2 [Source:HGNC Symbol;Acc:HGNC:18547]
ENSG00000164104	1188.16	894.798	0.409169	0.00365807	0.0689344	HMGB2	4	173331695	173335125	-	2775	protein_coding	high mobility group box 2 [Source:HGNC Symbol;Acc:HGNC:5000]
ENSG00000170312	1066.06	774.721	0.460974	0.00368804	0.0694512	CDK1	10	60778331	60794852	+	3931	protein_coding	cyclin dependent kinase 1 [Source:HGNC Symbol;Acc:HGNC:1722]
ENSG00000155846	266.632	390.964	-0.552958	0.00369881	0.0696063	PPARGC1B	5	149730298	149855022	+	12889	protein_coding	PPARG coactivator 1 beta [Source:HGNC Symbol;Acc:HGNC:30022]
ENSG00000131979	56.9262	102.826	-0.853998	0.00370665	0.0696594	GCH1	14	54842008	54902852	-	2951	protein_coding	GTP cyclohydrolase 1 [Source:HGNC Symbol;Acc:HGNC:4193]
ENSG00000181652	144.24	236.911	-0.716997	0.00370848	0.0696594	ATG9B	7	151012209	151024499	-	6391	protein_coding	autophagy related 9B [Source:HGNC Symbol;Acc:HGNC:21899]
ENSG00000127824	1010.86	690.871	0.549551	0.00371021	0.0696594	TUBA4A	2	219249711	219278170	-	4079	protein_coding	tubulin alpha 4a [Source:HGNC Symbol;Acc:HGNC:12407]
ENSG00000215375	98.1264	164.037	-0.740666	0.00371181	0.0696594	MYL5	4	673580	682033	+	4305	protein_coding	myosin light chain 5 [Source:HGNC Symbol;Acc:HGNC:7586]
ENSG00000162222	291.634	203.803	0.517759	0.00371709	0.0697108	TTC9C	11	62728069	62740293	+	2657	protein_coding	tetratricopeptide repeat domain 9C [Source:HGNC Symbol;Acc:HGNC:28432]
ENSG00000271383	242.933	348.016	-0.51938	0.0037245	0.0698018	NBPF19	1	149390623	149556361	+	18785	protein_coding	NBPF member 19 [Source:HGNC Symbol;Acc:HGNC:31999]
ENSG00000203772	127.233	76.7192	0.729503	0.00372788	0.0698174	SPRN	10	133420666	133424572	-	3128	protein_coding	shadow of prion protein [Source:HGNC Symbol;Acc:HGNC:16871]
ENSG00000081721	177.652	265.428	-0.580631	0.00373258	0.0698577	DUSP12	1	161749758	161757238	+	1762	protein_coding	dual specificity phosphatase 12 [Source:HGNC Symbol;Acc:HGNC:3067]
ENSG00000131263	780.087	1034.83	-0.407663	0.00374469	0.0700364	RLIM	X	74585217	74614617	-	8379	protein_coding	ring finger protein, LIM domain interacting [Source:HGNC Symbol;Acc:HGNC:13429]
ENSG00000251880	0.3205	8.16722	-4.48992	0.00375096	0.0701058	RNU7-75P	5	37327135	37327196	+	62	snRNA	RNA, U7 small nuclear 75 pseudogene [Source:HGNC Symbol;Acc:HGNC:34171]
ENSG00000003056	1207.53	941.053	0.360099	0.00375369	0.0701091	M6PR	12	8940363	8949955	-	3777	protein_coding	mannose-6-phosphate receptor, cation dependent [Source:HGNC Symbol;Acc:HGNC:6752]
ENSG00000049245	1410.45	1789.6	-0.343712	0.0037563	0.0701099	VAMP3	1	7771269	7781432	+	2760	protein_coding	vesicle associated membrane protein 3 [Source:HGNC Symbol;Acc:HGNC:12644]
ENSG00000166997	122.308	66.9328	0.867726	0.00376682	0.0702584	CNPY4	7	100119613	100125511	+	2475	protein_coding	canopy FGF signaling regulator 4 [Source:HGNC Symbol;Acc:HGNC:28631]
ENSG00000160211	2513.23	1863.08	0.431844	0.003774	0.0703123	G6PD	X	154531391	154547572	-	3994	protein_coding	glucose-6-phosphate dehydrogenase [Source:HGNC Symbol;Acc:HGNC:4057]
ENSG00000144591	970.128	739.111	0.392096	0.00377485	0.0703123	GMPPA	2	219498867	219506989	+	5332	protein_coding	GDP-mannose pyrophosphorylase A [Source:HGNC Symbol;Acc:HGNC:22923]
ENSG00000179431	10.8149	0.637246	4.07067	0.0037799	0.0703586	FJX1	11	35618419	35620868	+	2450	protein_coding	four jointed box 1 [Source:HGNC Symbol;Acc:HGNC:17166]
ENSG00000166352	39.4042	15.6614	1.33184	0.00378624	0.0704287	C11orf74	11	36594493	36659290	+	1474	protein_coding	chromosome 11 open reading frame 74 [Source:HGNC Symbol;Acc:HGNC:25142]
ENSG00000112062	858.677	1116.42	-0.378895	0.00379172	0.0704827	MAPK14	6	36027677	36111236	+	6860	protein_coding	mitogen-activated protein kinase 14 [Source:HGNC Symbol;Acc:HGNC:6876]
ENSG00000133111	21.3056	49.6381	-1.22289	0.0037949	0.070494	RFXAP	13	36819224	36829104	+	2306	protein_coding	regulatory factor X associated protein [Source:HGNC Symbol;Acc:HGNC:9988]
ENSG00000101464	469.146	345.706	0.439804	0.00384076	0.0712971	PIGU	20	34560542	34698790	-	2705	protein_coding	phosphatidylinositol glycan anchor biosynthesis class U [Source:HGNC Symbol;Acc:HGNC:15791]
ENSG00000213676	1871.31	1449.43	0.368703	0.00384354	0.0712971	ATF6B	6	32115264	32128253	-	3629	protein_coding	activating transcription factor 6 beta [Source:HGNC Symbol;Acc:HGNC:2349]
ENSG00000136436	1634.55	1300.08	0.330268	0.00384658	0.0712971	CALCOCO2	17	48830988	48866522	+	8333	protein_coding	calcium binding and coiled-coil domain 2 [Source:HGNC Symbol;Acc:HGNC:29912]
ENSG00000188647	313.047	425.316	-0.442438	0.00384946	0.0712971	PTAR1	9	69709522	69759959	-	12200	protein_coding	protein prenyltransferase alpha subunit repeat containing 1 [Source:HGNC Symbol;Acc:HGNC:30449]
ENSG00000089597	5298.98	4286.24	0.306032	0.00385115	0.0712971	GANAB	11	62624826	62646726	-	5027	protein_coding	glucosidase II alpha subunit [Source:HGNC Symbol;Acc:HGNC:4138]
ENSG00000177483	6.18572	25.3344	-2.04378	0.00385665	0.0713506	RBM44	2	237798389	237842808	+	6049	protein_coding	RNA binding motif protein 44 [Source:HGNC Symbol;Acc:HGNC:24756]
ENSG00000222046	1.65433	13.4674	-3.01096	0.00386842	0.0715201	DCDC2B	1	32209094	32216196	+	1869	protein_coding	doublecortin domain containing 2B [Source:HGNC Symbol;Acc:HGNC:32576]
ENSG00000120963	1022.01	1337.6	-0.388105	0.00389224	0.0718663	ZNF706	8	101177878	101206193	-	7393	protein_coding	zinc finger protein 706 [Source:HGNC Symbol;Acc:HGNC:24992]
ENSG00000170004	3247.42	2517.27	0.36743	0.00389372	0.0718663	CHD3	17	7884806	7912760	+	9758	protein_coding	chromodomain helicase DNA binding protein 3 [Source:HGNC Symbol;Acc:HGNC:1918]
ENSG00000270804	123.21	74.4937	0.72729	0.00389708	0.0718663	AC010326.4	19	57867885	57868834	+	936	transcribed_processed_pseudogene
ENSG00000196693	547.774	387.035	0.501142	0.00389764	0.0718663	ZNF33B	10	42574185	42638568	-	8307	protein_coding	zinc finger protein 33B [Source:HGNC Symbol;Acc:HGNC:13097]
ENSG00000141854	253.363	169.654	0.579725	0.00390406	0.0719032	MISP3	19	14072536	14075062	+	2354	protein_coding	MISP family member 3 [Source:HGNC Symbol;Acc:HGNC:26963]
ENSG00000223865	267.605	426.64	-0.673859	0.0039049	0.0719032	HLA-DPB1	6	33075926	33087201	+	2791	protein_coding	major histocompatibility complex, class II, DP beta 1 [Source:HGNC Symbol;Acc:HGNC:4940]
ENSG00000172845	1658.28	2150.97	-0.375297	0.00391744	0.0720856	SP3	2	173906459	173965702	-	10704	protein_coding	Sp3 transcription factor [Source:HGNC Symbol;Acc:HGNC:11208]
ENSG00000185163	232.896	333.655	-0.517644	0.00392056	0.0720947	DDX51	12	132136594	132144335	-	6365	protein_coding	DEAD-box helicase 51 [Source:HGNC Symbol;Acc:HGNC:20082]
ENSG00000118298	51.5799	92.119	-0.83642	0.0039329	0.0721681	CA14	1	150257159	150265078	+	3833	protein_coding	carbonic anhydrase 14 [Source:HGNC Symbol;Acc:HGNC:1372]
ENSG00000146729	639.578	827.987	-0.372542	0.00393491	0.0721681	NIPSNAP2	7	55951793	56000181	+	5651	protein_coding	nipsnap homolog 2 [Source:HGNC Symbol;Acc:HGNC:4179]
ENSG00000197632	56.7338	4.25099	3.74078	0.00393505	0.0721681	SERPINB2	18	63871692	63903890	+	2748	protein_coding	serpin family B member 2 [Source:HGNC Symbol;Acc:HGNC:8584]
ENSG00000005108	11.5354	41.07	-1.83651	0.0039351	0.0721681	THSD7A	7	11370357	11832198	-	10929	protein_coding	thrombospondin type 1 domain containing 7A [Source:HGNC Symbol;Acc:HGNC:22207]
ENSG00000225791	65.9708	111.878	-0.761211	0.00393793	0.0721717	TRAM2-AS1	6	52577307	52583993	+	2546	lincRNA	TRAM2 antisense RNA 1 (head to head) [Source:HGNC Symbol;Acc:HGNC:48663]
ENSG00000105854	2243.06	2935.88	-0.388476	0.00394534	0.0722591	PON2	7	95404863	95435329	-	3843	protein_coding	paraoxonase 2 [Source:HGNC Symbol;Acc:HGNC:9205]
ENSG00000166477	228.659	154.605	0.565528	0.00395266	0.0723135	LEO1	15	51938025	51971806	-	2679	protein_coding	LEO1 homolog, Paf1/RNA polymerase II complex component [Source:HGNC Symbol;Acc:HGNC:30401]
ENSG00000130703	1448.25	1846.68	-0.350692	0.00395534	0.0723135	OSBPL2	20	62231922	62296213	+	13047	protein_coding	oxysterol binding protein like 2 [Source:HGNC Symbol;Acc:HGNC:15761]
ENSG00000213949	245.373	351.384	-0.517678	0.00395623	0.0723135	ITGA1	5	52787896	52959210	+	18566	protein_coding	integrin subunit alpha 1 [Source:HGNC Symbol;Acc:HGNC:6134]
ENSG00000204954	67.3231	113.411	-0.753101	0.00396047	0.0723427	C12orf73	12	103950202	103965708	-	3096	protein_coding	chromosome 12 open reading frame 73 [Source:HGNC Symbol;Acc:HGNC:34450]
ENSG00000170382	10.3294	0.648004	3.99431	0.00396329	0.0723459	LRRN2	1	204617170	204685733	-	5681	protein_coding	leucine rich repeat neuronal 2 [Source:HGNC Symbol;Acc:HGNC:16914]
ENSG00000140853	453.255	600.026	-0.404314	0.00396689	0.0723634	NLRC5	16	56989485	57083531	+	12386	protein_coding	NLR family CARD domain containing 5 [Source:HGNC Symbol;Acc:HGNC:29933]
ENSG00000142252	170.926	105.646	0.692781	0.00397581	0.07247	GEMIN7	19	45079195	45091524	+	1915	protein_coding	gem nuclear organelle associated protein 7 [Source:HGNC Symbol;Acc:HGNC:20045]
ENSG00000146054	173.884	103.4	0.751673	0.00398024	0.07247	TRIM7	5	181193924	181205293	-	7338	protein_coding	tripartite motif containing 7 [Source:HGNC Symbol;Acc:HGNC:16278]
ENSG00000148110	600.555	452.316	0.409118	0.00398277	0.07247	MFSD14B	9	94374551	94461042	+	3428	protein_coding	major facilitator superfamily domain containing 14B [Source:HGNC Symbol;Acc:HGNC:23376]
ENSG00000233030	19.5926	4.24372	2.21379	0.00398332	0.07247	AC243772.2	1	149785659	149793020	-	3543	antisense
ENSG00000272556	152.575	231.506	-0.603092	0.00398623	0.0724748	GTF2IP13	7	45769105	45815263	+	10334	transcribed_unprocessed_pseudogene	general transcription factor IIi pseudogene 13 [Source:HGNC Symbol;Acc:HGNC:51725]
ENSG00000127947	1197.7	1543.48	-0.366131	0.00398913	0.0724794	PTPN12	7	77537275	77640071	+	5547	protein_coding	protein tyrosine phosphatase, non-receptor type 12 [Source:HGNC Symbol;Acc:HGNC:9645]
ENSG00000129451	263.417	394.67	-0.584094	0.00399627	0.0725609	KLK10	19	51012739	51020175	-	3853	protein_coding	kallikrein related peptidase 10 [Source:HGNC Symbol;Acc:HGNC:6358]
ENSG00000068745	1086.13	808.996	0.42534	0.00400779	0.0727218	IP6K2	3	48688003	48740353	-	5624	protein_coding	inositol hexakisphosphate kinase 2 [Source:HGNC Symbol;Acc:HGNC:17313]
ENSG00000073350	6149.51	7533.73	-0.292898	0.00401915	0.0728797	LLGL2	17	75525080	75575208	+	7909	protein_coding	LLGL2, scribble cell polarity complex component [Source:HGNC Symbol;Acc:HGNC:6629]
ENSG00000145241	299.921	408.876	-0.446588	0.00402672	0.072943	CENPC	4	67468748	67545606	-	8613	protein_coding	centromere protein C [Source:HGNC Symbol;Acc:HGNC:1854]
ENSG00000263961	9.39687	42.0226	-2.1614	0.00402797	0.072943	RHEX	1	206052723	206102459	+	2181	protein_coding	regulator of hemoglobinization and erythroid cell expansion [Source:HGNC Symbol;Acc:HGNC:25341]
ENSG00000198959	1984.21	1503.82	0.399928	0.00403103	0.0729501	TGM2	20	38127387	38166578	-	8036	protein_coding	transglutaminase 2 [Source:HGNC Symbol;Acc:HGNC:11778]
ENSG00000168234	170.92	252.099	-0.561087	0.0040647	0.0735109	TTC39C	18	23992773	24135610	+	7188	protein_coding	tetratricopeptide repeat domain 39C [Source:HGNC Symbol;Acc:HGNC:26595]
ENSG00000204599	193.688	287.006	-0.566236	0.00407714	0.0736873	TRIM39	6	30326479	30343729	+	4226	protein_coding	tripartite motif containing 39 [Source:HGNC Symbol;Acc:HGNC:10065]
ENSG00000138073	978.434	756.767	0.370417	0.00408569	0.0736985	PREB	2	27130756	27134675	-	3221	protein_coding	prolactin regulatory element binding [Source:HGNC Symbol;Acc:HGNC:9356]
ENSG00000067082	415.76	597.342	-0.523524	0.0040867	0.0736985	KLF6	10	3775996	3785281	-	6139	protein_coding	Kruppel like factor 6 [Source:HGNC Symbol;Acc:HGNC:2235]
ENSG00000263004	49.4331	93.4701	-0.919246	0.00408765	0.0736985	AC007114.1	17	57078298	57085024	-	855	lincRNA
ENSG00000061794	1144.91	863.882	0.406612	0.00408995	0.0736985	MRPS35	12	27710773	27756295	+	1979	protein_coding	mitochondrial ribosomal protein S35 [Source:HGNC Symbol;Acc:HGNC:16635]
ENSG00000257135	20.6967	51.1831	-1.31017	0.00409122	0.0736985	AC007249.2	2	10448694	10451327	+	1753	lincRNA
ENSG00000188021	337.471	239.725	0.493897	0.00409589	0.0737341	UBQLN2	X	56563639	56567868	+	4230	protein_coding	ubiquilin 2 [Source:HGNC Symbol;Acc:HGNC:12509]
ENSG00000131389	2212.86	3011	-0.444499	0.00411407	0.0740127	SLC6A6	3	14402576	14489349	+	8254	protein_coding	solute carrier family 6 member 6 [Source:HGNC Symbol;Acc:HGNC:11052]
ENSG00000172663	592.625	813.819	-0.457735	0.00414023	0.0743876	TMEM134	11	67461710	67469272	-	5892	protein_coding	transmembrane protein 134 [Source:HGNC Symbol;Acc:HGNC:26142]
ENSG00000004799	413.477	285.218	0.535591	0.00414158	0.0743876	PDK4	7	95583499	95596491	-	4519	protein_coding	pyruvate dehydrogenase kinase 4 [Source:HGNC Symbol;Acc:HGNC:8812]
ENSG00000165269	36.9649	12.8444	1.51855	0.00414306	0.0743876	AQP7	9	33383179	33402682	-	5253	protein_coding	aquaporin 7 [Source:HGNC Symbol;Acc:HGNC:640]
ENSG00000141084	876.316	669.876	0.387231	0.00416662	0.0747616	RANBP10	16	67723066	67806652	-	6460	protein_coding	RAN binding protein 10 [Source:HGNC Symbol;Acc:HGNC:29285]
ENSG00000172888	463.563	630.541	-0.444511	0.00417653	0.0748903	ZNF621	3	40524878	40574685	+	8354	protein_coding	zinc finger protein 621 [Source:HGNC Symbol;Acc:HGNC:24787]
ENSG00000184967	219.051	139.858	0.645598	0.00419132	0.0751064	NOC4L	12	132144448	132152473	+	2029	protein_coding	nucleolar complex associated 4 homolog [Source:HGNC Symbol;Acc:HGNC:28461]
ENSG00000139211	1018.05	1336.46	-0.392619	0.00420694	0.0753002	AMIGO2	12	47075707	47079951	-	3956	protein_coding	adhesion molecule with Ig like domain 2 [Source:HGNC Symbol;Acc:HGNC:24073]
ENSG00000176619	2080.06	1588.68	0.388954	0.00420764	0.0753002	LMNB2	19	2427638	2456996	-	5432	protein_coding	lamin B2 [Source:HGNC Symbol;Acc:HGNC:6638]
ENSG00000226950	280.375	192.856	0.540572	0.00421048	0.0753019	DANCR	4	52712404	52720351	+	2285	processed_transcript	differentiation antagonizing non-protein coding RNA [Source:HGNC Symbol;Acc:HGNC:28964]
ENSG00000038427	835.417	537.317	0.635758	0.00421989	0.075421	VCAN	5	83471465	83582303	+	14831	protein_coding	versican [Source:HGNC Symbol;Acc:HGNC:2464]
ENSG00000181408	49.3025	21.6703	1.18565	0.00423223	0.0755922	UTS2R	17	82374230	82375586	+	1357	protein_coding	urotensin 2 receptor [Source:HGNC Symbol;Acc:HGNC:4468]
ENSG00000014914	1233.83	889.228	0.472408	0.00424424	0.0757571	MTMR11	1	149928651	149936869	-	4562	protein_coding	myotubularin related protein 11 [Source:HGNC Symbol;Acc:HGNC:24307]
ENSG00000126005	411.99	561.53	-0.447608	0.00424721	0.0757608	MMP24OS	20	35201745	35278131	-	5511	protein_coding	MMP24 opposite strand [Source:HGNC Symbol;Acc:HGNC:44421]
ENSG00000138111	147.475	89.7975	0.713932	0.00425394	0.0758315	MFSD13A	10	102461395	102477045	+	3526	protein_coding	major facilitator superfamily domain containing 13A [Source:HGNC Symbol;Acc:HGNC:26196]
ENSG00000118162	127.703	77.7979	0.716998	0.00425956	0.0758823	KPTN	19	47475144	47484268	-	2124	protein_coding	kaptin, actin binding protein [Source:HGNC Symbol;Acc:HGNC:6404]
ENSG00000165233	230.764	340.201	-0.558828	0.00428587	0.0763013	CARD19	9	93096218	93113283	+	3081	protein_coding	caspase recruitment domain family member 19 [Source:HGNC Symbol;Acc:HGNC:28148]
ENSG00000065057	357.029	255.594	0.483143	0.00431752	0.0768148	NTHL1	16	2039815	2047866	-	2430	protein_coding	nth like DNA glycosylase 1 [Source:HGNC Symbol;Acc:HGNC:8028]
ENSG00000133818	321.715	465.732	-0.533748	0.00434589	0.0771851	RRAS2	11	14277926	14364506	-	3453	protein_coding	RAS related 2 [Source:HGNC Symbol;Acc:HGNC:17271]
ENSG00000176728	295.192	199.757	0.563332	0.00434598	0.0771851	TTTY14	Y	18872501	19077416	-	3239	lincRNA	testis-specific transcript, Y-linked 14 (non-protein coding) [Source:HGNC Symbol;Acc:HGNC:18495]
ENSG00000269190	192.733	303.219	-0.653968	0.00434692	0.0771851	FBXO17	19	38941401	38975910	-	4960	protein_coding	F-box protein 17 [Source:HGNC Symbol;Acc:HGNC:18754]
ENSG00000227500	1024.69	761.507	0.428806	0.00434961	0.0771851	SCAMP4	19	1905214	1926013	+	6953	protein_coding	secretory carrier membrane protein 4 [Source:HGNC Symbol;Acc:HGNC:30385]
ENSG00000180370	1892.73	1499.11	0.336357	0.00435545	0.0772119	PAK2	3	196739857	196832647	+	6270	protein_coding	p21 (RAC1) activated kinase 2 [Source:HGNC Symbol;Acc:HGNC:8591]
ENSG00000196604	22.3128	54.2669	-1.28028	0.00435676	0.0772119	POTEF	2	130074030	130129222	-	4209	protein_coding	POTE ankyrin domain family member F [Source:HGNC Symbol;Acc:HGNC:33905]
ENSG00000148334	1051.16	1407.95	-0.421877	0.00438075	0.0775869	PTGES2	9	128120693	128128462	-	3039	protein_coding	prostaglandin E synthase 2 [Source:HGNC Symbol;Acc:HGNC:17822]
ENSG00000133789	412.303	561.204	-0.444869	0.00441163	0.0780517	SWAP70	11	9664077	9752991	+	7190	protein_coding	switching B cell complex subunit SWAP70 [Source:HGNC Symbol;Acc:HGNC:17070]
ENSG00000104738	1700.89	1298.06	0.390075	0.0044127	0.0780517	MCM4	8	47960185	47978160	+	6824	protein_coding	minichromosome maintenance complex component 4 [Source:HGNC Symbol;Acc:HGNC:6947]
ENSG00000196747	31.4167	8.86872	1.83363	0.004424	0.0781191	HIST1H2AI	6	27808199	27808701	+	503	protein_coding	histone cluster 1 H2A family member i [Source:HGNC Symbol;Acc:HGNC:4725]
ENSG00000135624	3040.05	2389.48	0.347548	0.00442469	0.0781191	CCT7	2	73233420	73253021	+	3591	protein_coding	chaperonin containing TCP1 subunit 7 [Source:HGNC Symbol;Acc:HGNC:1622]
ENSG00000281195	4.798	24.3847	-2.35112	0.00442506	0.0781191	AC007878.1	2	71373938	71376320	+	1615	lincRNA
ENSG00000127863	273.05	182.497	0.581938	0.00443252	0.07819	TNFRSF19	13	23570370	23676104	+	5113	protein_coding	TNF receptor superfamily member 19 [Source:HGNC Symbol;Acc:HGNC:11915]
ENSG00000107566	591.191	432.495	0.4516	0.00443479	0.07819	ERLIN1	10	100150094	100188334	-	5792	protein_coding	ER lipid raft associated 1 [Source:HGNC Symbol;Acc:HGNC:16947]
ENSG00000197408	58.2529	19.6263	1.56839	0.00444126	0.0782536	CYP2B6	19	40991250	41018398	+	3765	protein_coding	cytochrome P450 family 2 subfamily B member 6 [Source:HGNC Symbol;Acc:HGNC:2615]
ENSG00000172780	164.799	251.929	-0.612895	0.00444989	0.0783553	RAB43	3	129087569	129122801	-	4991	protein_coding	RAB43, member RAS oncogene family [Source:HGNC Symbol;Acc:HGNC:19983]
ENSG00000279696	52.6815	24.1561	1.12719	0.00445934	0.0784712	AP001273.1	11	93726654	93729805	-	3152	TEC
ENSG00000162368	2385.26	3055.52	-0.357295	0.0044725	0.0786523	CMPK1	1	47333797	47378839	+	3844	protein_coding	cytidine/uridine monophosphate kinase 1 [Source:HGNC Symbol;Acc:HGNC:18170]
ENSG00000175311	787.184	568.941	0.469316	0.00449135	0.078933	ANKS4B	16	21233665	21253845	+	4352	protein_coding	ankyrin repeat and sterile alpha motif domain containing 4B [Source:HGNC Symbol;Acc:HGNC:26795]
ENSG00000163959	29.7087	62.1897	-1.07011	0.00450443	0.0791121	SLC51A	3	196211487	196243178	+	5293	protein_coding	solute carrier family 51 alpha subunit [Source:HGNC Symbol;Acc:HGNC:29955]
ENSG00000169564	2190.15	1760.4	0.315245	0.00453088	0.0795196	PCBP1	2	70087454	70089203	+	1750	protein_coding	poly(rC) binding protein 1 [Source:HGNC Symbol;Acc:HGNC:8647]
ENSG00000162645	1096.62	1454.82	-0.407728	0.00453344	0.0795196	GBP2	1	89106132	89150456	-	6276	protein_coding	guanylate binding protein 2 [Source:HGNC Symbol;Acc:HGNC:4183]
ENSG00000198720	150.228	92.9147	0.692703	0.00454453	0.0796631	ANKRD13B	17	29589769	29614761	+	3971	protein_coding	ankyrin repeat domain 13B [Source:HGNC Symbol;Acc:HGNC:26363]
ENSG00000101294	2141.81	1715.65	0.320228	0.00454756	0.0796651	HM13	20	31514428	31577923	+	10000	protein_coding	histocompatibility minor 13 [Source:HGNC Symbol;Acc:HGNC:16435]
ENSG00000172367	64.7098	28.9648	1.15652	0.00455158	0.0796847	PDZD3	11	119185457	119190223	+	3827	protein_coding	PDZ domain containing 3 [Source:HGNC Symbol;Acc:HGNC:19891]
ENSG00000206530	82.9547	39.9291	1.05223	0.0045561	0.0797129	CFAP44	3	113286947	113441610	-	12143	protein_coding	cilia and flagella associated protein 44 [Source:HGNC Symbol;Acc:HGNC:25631]
ENSG00000153885	169.767	88.1332	0.948092	0.00457687	0.0800251	KCTD15	19	33795933	33815763	+	6388	protein_coding	potassium channel tetramerization domain containing 15 [Source:HGNC Symbol;Acc:HGNC:23297]
ENSG00000272894	36.4566	71.4991	-0.975467	0.00458908	0.0801799	AC004982.2	7	7552462	7566996	-	1730	lincRNA
ENSG00000135446	907.06	682.127	0.411265	0.00459158	0.0801799	CDK4	12	57747727	57756013	-	3168	protein_coding	cyclin dependent kinase 4 [Source:HGNC Symbol;Acc:HGNC:1773]
ENSG00000248663	53.2768	25.6904	1.05323	0.00459751	0.0802322	LINC00992	5	117415509	117546298	+	1144	lincRNA	long intergenic non-protein coding RNA 992 [Source:HGNC Symbol;Acc:HGNC:48943]
ENSG00000125650	27.2789	9.01769	1.59256	0.00460391	0.080248	PSPN	19	6375148	6379058	-	3911	protein_coding	persephin [Source:HGNC Symbol;Acc:HGNC:9579]
ENSG00000165923	89.3237	42.683	1.06788	0.00460427	0.080248	AGBL2	11	47659591	47715389	-	5483	protein_coding	ATP/GTP binding protein like 2 [Source:HGNC Symbol;Acc:HGNC:26296]
ENSG00000131910	89.554	46.1064	0.955786	0.00463274	0.0806927	NR0B2	1	26911489	26913966	-	1156	protein_coding	nuclear receptor subfamily 0 group B member 2 [Source:HGNC Symbol;Acc:HGNC:7961]
ENSG00000166068	296.063	402.373	-0.442939	0.00464506	0.0808559	SPRED1	15	38252326	38357249	+	8260	protein_coding	sprouty related EVH1 domain containing 1 [Source:HGNC Symbol;Acc:HGNC:20249]
ENSG00000112379	625.306	846.336	-0.436705	0.00465183	0.0809223	ARFGEF3	6	138161921	138344663	+	14877	protein_coding	ARFGEF family member 3 [Source:HGNC Symbol;Acc:HGNC:21213]
ENSG00000260114	152.346	96.4859	0.661187	0.00465909	0.0809972	AC120114.2	16	29919634	29921905	-	2272	sense_intronic
ENSG00000166889	624.473	863.489	-0.467748	0.00466863	0.0811115	PATL1	11	59636716	59668980	-	4278	protein_coding	PAT1 homolog 1, processing body mRNA decay factor [Source:HGNC Symbol;Acc:HGNC:26721]
ENSG00000162894	15.3729	39.6955	-1.37587	0.00467477	0.0811668	FCMR	1	206904386	206923247	-	2348	protein_coding	Fc fragment of IgM receptor [Source:HGNC Symbol;Acc:HGNC:14315]
ENSG00000141524	1462.88	1858.73	-0.345796	0.00467787	0.081169	TMC6	17	78110458	78132407	-	8669	protein_coding	transmembrane channel like 6 [Source:HGNC Symbol;Acc:HGNC:18021]
ENSG00000178971	677.446	517.444	0.388982	0.00468253	0.0811761	CTC1	17	8224821	8248095	-	8566	protein_coding	CST telomere replication complex component 1 [Source:HGNC Symbol;Acc:HGNC:26169]
ENSG00000184203	858.563	1094.31	-0.350408	0.0046842	0.0811761	PPP1R2	3	195514425	195543386	-	5126	protein_coding	protein phosphatase 1 regulatory inhibitor subunit 2 [Source:HGNC Symbol;Acc:HGNC:9288]
ENSG00000113327	96.8929	160.658	-0.729646	0.00470877	0.0815175	GABRG2	5	162000057	162162977	+	22914	protein_coding	gamma-aminobutyric acid type A receptor gamma2 subunit [Source:HGNC Symbol;Acc:HGNC:4087]
ENSG00000267002	608.995	435.598	0.482784	0.00470986	0.0815175	AC060780.1	17	43148368	43171037	-	8450	lincRNA
ENSG00000086758	2210.63	1790.25	0.304303	0.00471446	0.0815456	HUWE1	X	53532096	53686729	-	17380	protein_coding	HECT, UBA and WWE domain containing 1, E3 ubiquitin protein ligase [Source:HGNC Symbol;Acc:HGNC:30892]
ENSG00000131941	2269.9	3002.01	-0.403251	0.00472102	0.0816075	RHPN2	19	32978593	33064888	-	4804	protein_coding	rhophilin Rho GTPase binding protein 2 [Source:HGNC Symbol;Acc:HGNC:19974]
ENSG00000186994	2.27044	15.7208	-2.76504	0.00474566	0.0819103	KANK3	19	8322584	8343262	-	3594	protein_coding	KN motif and ankyrin repeat domains 3 [Source:HGNC Symbol;Acc:HGNC:24796]
ENSG00000085832	440.206	588.383	-0.419207	0.00474637	0.0819103	EPS15	1	51354263	51519328	-	7440	protein_coding	epidermal growth factor receptor pathway substrate 15 [Source:HGNC Symbol;Acc:HGNC:3419]
ENSG00000154620	36.5646	69.6546	-0.931775	0.00474751	0.0819103	TMSB4Y	Y	13703567	13706024	+	1669	protein_coding	thymosin beta 4 Y-linked [Source:HGNC Symbol;Acc:HGNC:11882]
ENSG00000276180	150.533	91.9714	0.713631	0.00476137	0.0820977	HIST1H4I	6	27138588	27139881	+	1294	protein_coding	histone cluster 1 H4 family member i [Source:HGNC Symbol;Acc:HGNC:4793]
ENSG00000173145	173.876	115.513	0.589597	0.00476725	0.0821474	NOC3L	10	94333226	94362959	-	4464	protein_coding	NOC3 like DNA replication regulator [Source:HGNC Symbol;Acc:HGNC:24034]
ENSG00000162148	22.0152	48.9991	-1.15606	0.0047785	0.0822893	PPP1R32	11	61481120	61490931	+	2400	protein_coding	protein phosphatase 1 regulatory subunit 32 [Source:HGNC Symbol;Acc:HGNC:28869]
ENSG00000116670	246.055	348.392	-0.501727	0.0048034	0.0826662	MAD2L2	1	11674480	11691650	-	3324	protein_coding	mitotic arrest deficient 2 like 2 [Source:HGNC Symbol;Acc:HGNC:6764]
ENSG00000124374	27.3297	9.08573	1.58829	0.00481125	0.0827375	PAIP2B	2	71182739	71227083	-	6279	protein_coding	poly(A) binding protein interacting protein 2B [Source:HGNC Symbol;Acc:HGNC:29200]
ENSG00000159899	377.49	266.123	0.504531	0.00481359	0.0827375	NPR2	9	35792154	35809732	+	3865	protein_coding	natriuretic peptide receptor 2 [Source:HGNC Symbol;Acc:HGNC:7944]
ENSG00000172530	324.019	230.82	0.488169	0.00483037	0.0829738	BANP	16	87949244	88077318	+	8154	protein_coding	BTG3 associated nuclear protein [Source:HGNC Symbol;Acc:HGNC:13450]
ENSG00000113845	1347.96	1062.73	0.343278	0.00483679	0.083025	TIMMDC1	3	119498532	119525090	+	2730	protein_coding	translocase of inner mitochondrial membrane domain containing 1 [Source:HGNC Symbol;Acc:HGNC:1321]
ENSG00000164975	195.049	129.189	0.594648	0.00483941	0.083025	SNAPC3	9	15422704	15465953	+	6684	protein_coding	small nuclear RNA activating complex polypeptide 3 [Source:HGNC Symbol;Acc:HGNC:11136]
ENSG00000274602	436.941	312.606	0.484103	0.00484872	0.0831327	PI4KAP1	22	18533646	18577968	-	4812	transcribed_unprocessed_pseudogene	phosphatidylinositol 4-kinase alpha pseudogene 1 [Source:HGNC Symbol;Acc:HGNC:33576]
ENSG00000230673	7.05278	25.3664	-1.8434	0.00488786	0.0837132	PABPC1P3	X	74583088	74583546	-	459	processed_pseudogene	poly(A) binding protein cytoplasmic 1 pseudogene 3 [Source:HGNC Symbol;Acc:HGNC:8560]
ENSG00000037965	58.2596	27.4566	1.08874	0.00488902	0.0837132	HOXC8	12	54009106	54012362	+	1889	protein_coding	homeobox C8 [Source:HGNC Symbol;Acc:HGNC:5129]
ENSG00000186081	764.371	142.855	2.4198	0.00489197	0.0837132	KRT5	12	52514575	52520687	-	4292	protein_coding	keratin 5 [Source:HGNC Symbol;Acc:HGNC:6442]
ENSG00000011021	205.493	298.991	-0.542594	0.0048957	0.0837132	CLCN6	1	11806096	11843144	+	6938	protein_coding	chloride voltage-gated channel 6 [Source:HGNC Symbol;Acc:HGNC:2024]
ENSG00000234771	575.012	741.263	-0.366333	0.00489787	0.0837132	SLC25A25-AS1	9	128108581	128118693	-	6391	antisense	SLC25A25 antisense RNA 1 [Source:HGNC Symbol;Acc:HGNC:27844]
ENSG00000112304	179.949	119.521	0.59125	0.00491427	0.0839411	ACOT13	6	24667035	24705065	+	4394	protein_coding	acyl-CoA thioesterase 13 [Source:HGNC Symbol;Acc:HGNC:20999]
ENSG00000136448	2436.92	1946.41	0.324386	0.00492159	0.0840056	NMT1	17	45051610	45109016	+	6669	protein_coding	N-myristoyltransferase 1 [Source:HGNC Symbol;Acc:HGNC:7857]
ENSG00000226065	46.7988	2.624	4.15896	0.00492418	0.0840056	ZBTB45P2	2	110383112	110384642	+	1531	processed_pseudogene	zinc finger and BTB domain containing 45 pseudogene 2 [Source:HGNC Symbol;Acc:HGNC:49228]
ENSG00000117791	582.58	385.358	0.595789	0.00494459	0.0843013	2023-03-02	1	220748225	220784815	+	2597	protein_coding	mitochondrial amidoxime reducing component 2 [Source:HGNC Symbol;Acc:HGNC:26064]
ENSG00000234072	348.141	255.206	0.448452	0.00495693	0.0844591	AC074117.1	2	27356246	27367622	+	3412	antisense
ENSG00000165934	615.431	464.936	0.404903	0.00496135	0.0844776	CPSF2	14	92121937	92172145	+	13595	protein_coding	cleavage and polyadenylation specific factor 2 [Source:HGNC Symbol;Acc:HGNC:2325]
ENSG00000254166	310.244	189.801	0.710162	0.00496419	0.0844776	CASC19	8	127072694	127227541	-	22208	processed_transcript	cancer susceptibility 19 (non-protein coding) [Source:HGNC Symbol;Acc:HGNC:49476]
ENSG00000232850	12.1733	32.1309	-1.40137	0.00496781	0.0844867	PTGES2-AS1	9	128128529	128130628	+	2100	lincRNA
ENSG00000235437	360.293	254.504	0.501209	0.00499703	0.0848716	LINC01278	X	63343227	63561071	-	6379	processed_transcript	long intergenic non-protein coding RNA 1278 [Source:HGNC Symbol;Acc:HGNC:28090]
ENSG00000155729	379.235	503.866	-0.410183	0.00499758	0.0848716	KCTD18	2	200488952	200519784	-	4915	protein_coding	potassium channel tetramerization domain containing 18 [Source:HGNC Symbol;Acc:HGNC:26446]
ENSG00000178814	1073.36	1360.58	-0.342167	0.00499974	0.0848716	OPLAH	8	144051266	144063965	-	4452	protein_coding	5-oxoprolinase, ATP-hydrolysing [Source:HGNC Symbol;Acc:HGNC:8149]
ENSG00000156253	156.945	100.935	0.638324	0.00501317	0.0850044	RWDD2B	21	29004384	29019378	-	3395	protein_coding	RWD domain containing 2B [Source:HGNC Symbol;Acc:HGNC:1302]
ENSG00000174243	2228.42	1799.94	0.307999	0.00501496	0.0850044	DDX23	12	48829764	48852842	-	5419	protein_coding	DEAD-box helicase 23 [Source:HGNC Symbol;Acc:HGNC:17347]
ENSG00000178538	8.58882	28.3109	-1.72964	0.00501717	0.0850044	CA8	8	60187347	60281412	-	5783	protein_coding	carbonic anhydrase 8 [Source:HGNC Symbol;Acc:HGNC:1382]
ENSG00000107537	529.414	395.751	0.420398	0.00501998	0.0850044	PHYH	10	13277796	13302412	-	3381	protein_coding	phytanoyl-CoA 2-hydroxylase [Source:HGNC Symbol;Acc:HGNC:8940]
ENSG00000167861	5036.97	6276.64	-0.317537	0.00503177	0.0851513	HID1	17	74950743	74973166	-	6196	protein_coding	HID1 domain containing [Source:HGNC Symbol;Acc:HGNC:15736]
ENSG00000156261	1802.65	1367.48	0.398831	0.00503994	0.085237	CCT8	21	29055805	29073797	-	3341	protein_coding	chaperonin containing TCP1 subunit 8 [Source:HGNC Symbol;Acc:HGNC:1623]
ENSG00000164707	19.4784	4.20796	2.2097	0.00504788	0.0853114	SLC13A4	7	135681237	135729258	-	8015	protein_coding	solute carrier family 13 member 4 [Source:HGNC Symbol;Acc:HGNC:15827]
ENSG00000085733	5769.1	7094.81	-0.298428	0.00505558	0.0853114	CTTN	11	70398404	70436584	+	6949	protein_coding	cortactin [Source:HGNC Symbol;Acc:HGNC:3338]
ENSG00000179546	36.5449	13.4642	1.43342	0.00505577	0.0853114	HTR1D	1	23191895	23194729	-	2835	protein_coding	5-hydroxytryptamine receptor 1D [Source:HGNC Symbol;Acc:HGNC:5289]
ENSG00000100994	7152.13	9308.08	-0.3802	0.00505681	0.0853114	PYGB	20	25248069	25298014	+	4474	protein_coding	glycogen phosphorylase B [Source:HGNC Symbol;Acc:HGNC:9723]
ENSG00000144840	409.391	292.911	0.483924	0.00507124	0.0855022	RABL3	3	120686681	120742993	-	4684	protein_coding	RAB, member of RAS oncogene family like 3 [Source:HGNC Symbol;Acc:HGNC:18072]
ENSG00000163009	12.9272	37.0161	-1.51953	0.00507887	0.0855078	C2orf48	2	10141382	10211725	+	2502	lincRNA	chromosome 2 open reading frame 48 [Source:HGNC Symbol;Acc:HGNC:26322]
ENSG00000110047	1873.84	2473.56	-0.400689	0.00508075	0.0855078	EHD1	11	64851642	64888296	-	7101	protein_coding	EH domain containing 1 [Source:HGNC Symbol;Acc:HGNC:3242]
ENSG00000138246	1065.96	836.659	0.34959	0.00508094	0.0855078	DNAJC13	3	132417526	132539032	+	9562	protein_coding	DnaJ heat shock protein family (Hsp40) member C13 [Source:HGNC Symbol;Acc:HGNC:30343]
ENSG00000067064	955.254	1225.66	-0.359314	0.00508821	0.0855268	IDI1	10	1039152	1049170	-	4345	protein_coding	isopentenyl-diphosphate delta isomerase 1 [Source:HGNC Symbol;Acc:HGNC:5387]
ENSG00000149948	2939.46	2012.63	0.546582	0.00508832	0.0855268	HMGA2	12	65824131	65966295	+	15403	protein_coding	high mobility group AT-hook 2 [Source:HGNC Symbol;Acc:HGNC:5009]
ENSG00000184254	88.5174	35.3638	1.32831	0.00509661	0.0855958	ALDH1A3	15	100877714	100916626	+	5772	protein_coding	aldehyde dehydrogenase 1 family member A3 [Source:HGNC Symbol;Acc:HGNC:409]
ENSG00000205078	6.99889	26.9208	-1.93927	0.00509867	0.0855958	SYCE1L	16	77199397	77213215	+	1244	protein_coding	synaptonemal complex central element protein 1 like [Source:HGNC Symbol;Acc:HGNC:37236]
ENSG00000152439	186.035	268.329	-0.528915	0.00512029	0.085906	ZNF773	19	57499915	57518404	+	8073	protein_coding	zinc finger protein 773 [Source:HGNC Symbol;Acc:HGNC:30487]
ENSG00000198517	1350.11	1782.82	-0.401196	0.00512924	0.0860036	MAFK	7	1530714	1543043	+	4458	protein_coding	MAF bZIP transcription factor K [Source:HGNC Symbol;Acc:HGNC:6782]
ENSG00000116984	447.492	616.443	-0.463259	0.00514375	0.0861941	MTR	1	236795281	236903981	+	11374	protein_coding	5-methyltetrahydrofolate-homocysteine methyltransferase [Source:HGNC Symbol;Acc:HGNC:7468]
ENSG00000265688	74.6643	39.7133	0.907963	0.00515052	0.0862547	MAFG-AS1	17	81927829	81930753	+	1895	antisense	MAFG divergent transcript [Source:HGNC Symbol;Acc:HGNC:43649]
ENSG00000214357	37.7412	10.4315	1.85683	0.00515782	0.0863242	NEURL1B	5	172641266	172691540	+	6424	protein_coding	neuralized E3 ubiquitin protein ligase 1B [Source:HGNC Symbol;Acc:HGNC:35422]
ENSG00000279207	487.857	363.992	0.423172	0.00517639	0.086582	AC015813.6	17	58095672	58101479	+	5808	TEC
ENSG00000010318	41.1499	79.2114	-0.943595	0.00519411	0.0868253	PHF7	3	52410657	52423641	+	3367	protein_coding	PHD finger protein 7 [Source:HGNC Symbol;Acc:HGNC:18458]
ENSG00000114446	911.879	1162.05	-0.350036	0.00520138	0.0868939	IFT57	3	108160812	108222570	-	3766	protein_coding	intraflagellar transport 57 [Source:HGNC Symbol;Acc:HGNC:17367]
ENSG00000239697	113.693	63.2642	0.846638	0.00522786	0.087283	TNFSF12	17	7548891	7557890	+	1879	protein_coding	TNF superfamily member 12 [Source:HGNC Symbol;Acc:HGNC:11927]
ENSG00000148200	46.5753	84.3516	-0.860064	0.0052617	0.0877943	NR6A1	9	124517275	124771310	-	7124	protein_coding	nuclear receptor subfamily 6 group A member 1 [Source:HGNC Symbol;Acc:HGNC:7985]
ENSG00000131002	1346.92	1029.3	0.38832	0.00526857	0.0878555	TXLNGY	Y	19567313	19606274	+	11377	transcribed_unprocessed_pseudogene	taxilin gamma pseudogene, Y-linked [Source:HGNC Symbol;Acc:HGNC:18473]
ENSG00000206053	3119.16	2485.66	0.32761	0.00527299	0.0878757	JPT2	16	1678256	1702280	+	4768	protein_coding	Jupiter microtubule associated homolog 2 [Source:HGNC Symbol;Acc:HGNC:14137]
ENSG00000260644	6.54034	26.7882	-2.04658	0.0052952	0.0881922	HERC2P5	16	32741314	32776196	+	6078	transcribed_unprocessed_pseudogene	hect domain and RLD 2 pseudogene 5 [Source:HGNC Symbol;Acc:HGNC:4873]
ENSG00000136603	1825.4	1425.99	0.356573	0.00530635	0.0883153	SKIL	3	170357678	170396835	+	7782	protein_coding	SKI like proto-oncogene [Source:HGNC Symbol;Acc:HGNC:10897]
ENSG00000140006	111.835	64.6132	0.788606	0.00530904	0.0883153	WDR89	14	63597039	63641861	-	3209	protein_coding	WD repeat domain 89 [Source:HGNC Symbol;Acc:HGNC:20489]
ENSG00000112742	351.079	252.213	0.477315	0.00532209	0.0884785	TTK	6	80003887	80042527	+	4579	protein_coding	TTK protein kinase [Source:HGNC Symbol;Acc:HGNC:12401]
ENSG00000137411	625.802	476.563	0.392464	0.005326	0.0884899	VARS2	6	30908242	30926459	+	8448	protein_coding	valyl-tRNA synthetase 2, mitochondrial [Source:HGNC Symbol;Acc:HGNC:21642]
ENSG00000151689	1220.12	941.3	0.374384	0.0053471	0.0886989	INPP1	2	190343470	190371665	+	3676	protein_coding	inositol polyphosphate-1-phosphatase [Source:HGNC Symbol;Acc:HGNC:6071]
ENSG00000157827	559.967	380.413	0.557806	0.00534905	0.0886989	FMNL2	2	152335237	152649834	+	6519	protein_coding	formin like 2 [Source:HGNC Symbol;Acc:HGNC:18267]
ENSG00000154358	2340.28	1836.56	0.349523	0.00534971	0.0886989	OBSCN	1	228208130	228378874	+	32290	protein_coding	obscurin, cytoskeletal calmodulin and titin-interacting RhoGEF [Source:HGNC Symbol;Acc:HGNC:15719]
ENSG00000120053	709.896	520.877	0.447181	0.00535154	0.0886989	GOT1	10	99396870	99430624	-	2424	protein_coding	glutamic-oxaloacetic transaminase 1 [Source:HGNC Symbol;Acc:HGNC:4432]
ENSG00000275832	1936.64	2727.28	-0.494066	0.00536631	0.0888822	ARHGAP23	17	38419280	38512392	+	8133	protein_coding	Rho GTPase activating protein 23 [Source:HGNC Symbol;Acc:HGNC:29293]
ENSG00000196628	78.3242	130.685	-0.740914	0.00536909	0.0888822	TCF4	18	55222331	55664787	-	27828	protein_coding	transcription factor 4 [Source:HGNC Symbol;Acc:HGNC:11634]
ENSG00000156875	33.8161	67.702	-1.00395	0.00537797	0.0889023	MFSD14A	1	100038097	100083377	+	2943	protein_coding	major facilitator superfamily domain containing 14A [Source:HGNC Symbol;Acc:HGNC:23363]
ENSG00000119042	144.269	81.0371	0.830129	0.00537991	0.0889023	SATB2	2	199269500	199471266	-	10958	protein_coding	SATB homeobox 2 [Source:HGNC Symbol;Acc:HGNC:21637]
ENSG00000229370	5.46902	0	4.92811	0.00538056	0.0889023	AC073062.1	2	13537673	13609168	+	455	lincRNA
ENSG00000170315	7257.26	5949.06	0.286797	0.00538459	0.0889023	UBB	17	16380798	16382745	+	1621	protein_coding	ubiquitin B [Source:HGNC Symbol;Acc:HGNC:12463]
ENSG00000185278	158.241	227.25	-0.522788	0.00538906	0.0889023	ZBTB37	1	173868082	173903549	+	19464	protein_coding	zinc finger and BTB domain containing 37 [Source:HGNC Symbol;Acc:HGNC:28365]
ENSG00000152683	664.208	510.519	0.37942	0.00538979	0.0889023	SLC30A6	2	32165841	32224379	+	5410	protein_coding	solute carrier family 30 member 6 [Source:HGNC Symbol;Acc:HGNC:19305]
ENSG00000117751	503.418	654.474	-0.378288	0.00540105	0.088976	PPP1R8	1	27830778	27851676	+	2819	protein_coding	protein phosphatase 1 regulatory subunit 8 [Source:HGNC Symbol;Acc:HGNC:9296]
ENSG00000064726	1026.8	1300.25	-0.340961	0.00540285	0.088976	BTBD1	15	83016422	83067354	-	4169	protein_coding	BTB domain containing 1 [Source:HGNC Symbol;Acc:HGNC:1120]
ENSG00000256802	120.524	68.2092	0.820304	0.00540401	0.088976	AC022613.1	15	29674990	29680957	+	2736	antisense
ENSG00000060762	196.159	279.044	-0.507433	0.00541406	0.0890879	MPC1	6	166364919	166383013	-	1546	protein_coding	mitochondrial pyruvate carrier 1 [Source:HGNC Symbol;Acc:HGNC:21606]
ENSG00000165238	151.322	251.351	-0.734531	0.00543136	0.0892768	WNK2	9	93184916	93320572	+	13198	protein_coding	WNK lysine deficient protein kinase 2 [Source:HGNC Symbol;Acc:HGNC:14542]
ENSG00000152475	44.388	82.2279	-0.891722	0.00543911	0.0892768	ZNF837	19	58367618	58381060	-	2076	protein_coding	zinc finger protein 837 [Source:HGNC Symbol;Acc:HGNC:25164]
ENSG00000087074	1119.74	1473.59	-0.396447	0.00544287	0.0892768	PPP1R15A	19	48872392	48876057	+	3093	protein_coding	protein phosphatase 1 regulatory subunit 15A [Source:HGNC Symbol;Acc:HGNC:14375]
ENSG00000186814	103.978	59.0132	0.817307	0.0054451	0.0892768	ZSCAN30	18	35251058	35290245	-	8271	protein_coding	zinc finger and SCAN domain containing 30 [Source:HGNC Symbol;Acc:HGNC:33517]
ENSG00000188486	1197.12	861.179	0.475533	0.00544619	0.0892768	H2AFX	11	119093854	119095467	-	1614	protein_coding	H2A histone family member X [Source:HGNC Symbol;Acc:HGNC:4739]
ENSG00000010438	1009.88	1306.25	-0.371413	0.00544717	0.0892768	PRSS3	9	33750466	33799231	+	1664	protein_coding	serine protease 3 [Source:HGNC Symbol;Acc:HGNC:9486]
ENSG00000163993	1433.22	1948.29	-0.442695	0.00544936	0.0892768	S100P	4	6693069	6697170	+	1280	protein_coding	S100 calcium binding protein P [Source:HGNC Symbol;Acc:HGNC:10504]
ENSG00000143793	365.535	490.329	-0.424451	0.00545475	0.0892768	C1orf35	1	228100726	228105411	-	4308	protein_coding	chromosome 1 open reading frame 35 [Source:HGNC Symbol;Acc:HGNC:19032]
ENSG00000153015	191.637	127.964	0.581889	0.00545625	0.0892768	CWC27	5	64768930	65018763	+	3740	protein_coding	CWC27 spliceosome associated protein homolog [Source:HGNC Symbol;Acc:HGNC:10664]
ENSG00000151116	528.359	401.164	0.397644	0.00546262	0.0892768	UEVLD	11	18529609	18588747	-	5515	protein_coding	UEV and lactate/malate dehyrogenase domains [Source:HGNC Symbol;Acc:HGNC:30866]
ENSG00000189325	410.976	581.535	-0.500209	0.00546328	0.0892768	C6orf222	6	36315757	36336885	-	3736	protein_coding	chromosome 6 open reading frame 222 [Source:HGNC Symbol;Acc:HGNC:33769]
ENSG00000198535	147.284	87.77	0.745779	0.00546466	0.0892768	C2CD4A	15	62066977	62070917	+	3445	protein_coding	C2 calcium dependent domain containing 4A [Source:HGNC Symbol;Acc:HGNC:33627]
ENSG00000140474	573.095	752.464	-0.393399	0.00547984	0.0894714	ULK3	15	74836116	74843346	-	3516	protein_coding	unc-51 like kinase 3 [Source:HGNC Symbol;Acc:HGNC:19703]
ENSG00000068305	255.954	353.434	-0.464668	0.00548671	0.0895301	MEF2A	15	99565417	99716466	+	6925	protein_coding	myocyte enhancer factor 2A [Source:HGNC Symbol;Acc:HGNC:6993]
ENSG00000060558	24.5651	5.85297	2.07513	0.00550644	0.0897986	GNA15	19	3136193	3163769	+	2613	protein_coding	G protein subunit alpha 15 [Source:HGNC Symbol;Acc:HGNC:4383]
ENSG00000152443	495.602	652.219	-0.396015	0.00551917	0.0899527	ZNF776	19	57746796	57758159	+	5484	protein_coding	zinc finger protein 776 [Source:HGNC Symbol;Acc:HGNC:26765]
ENSG00000217165	24.7221	52.6327	-1.09317	0.00552711	0.0900196	ANKRD18EP	6	39110321	39112952	+	2632	processed_pseudogene	ankyrin repeat domain 18E, pseudogene [Source:HGNC Symbol;Acc:HGNC:43609]
ENSG00000185340	224.543	147.597	0.60611	0.00552986	0.0900196	GAS2L1	22	29306582	29312785	+	4481	protein_coding	growth arrest specific 2 like 1 [Source:HGNC Symbol;Acc:HGNC:16955]
ENSG00000156931	673.644	511.267	0.397765	0.00553712	0.0900842	VPS8	3	184812143	185052614	+	10366	protein_coding	VPS8, CORVET complex subunit [Source:HGNC Symbol;Acc:HGNC:29122]
ENSG00000235609	30.459	10.9902	1.47022	0.00555413	0.090244	AF127577.4	21	14818843	15014430	-	5929	lincRNA
ENSG00000162009	94.9425	55.1612	0.783746	0.00555598	0.090244	SSTR5	16	1078781	1080142	+	1362	protein_coding	somatostatin receptor 5 [Source:HGNC Symbol;Acc:HGNC:11334]
ENSG00000124003	7.25294	27.7758	-1.9491	0.00555682	0.090244	MOGAT1	2	222671786	222709930	+	1048	protein_coding	monoacylglycerol O-acyltransferase 1 [Source:HGNC Symbol;Acc:HGNC:18210]
ENSG00000275494	14.7892	36.0041	-1.28153	0.00557625	0.0904369	AC133552.5	16	25106569	25107102	-	534	sense_intronic
ENSG00000188229	6041.44	4586.6	0.397558	0.0055805	0.0904369	TUBB4B	9	137241213	137243707	+	2111	protein_coding	tubulin beta 4B class IVb [Source:HGNC Symbol;Acc:HGNC:20771]
ENSG00000204248	47.0642	17.6294	1.41088	0.00558169	0.0904369	COL11A2	6	33162681	33192499	-	6740	protein_coding	collagen type XI alpha 2 chain [Source:HGNC Symbol;Acc:HGNC:2187]
ENSG00000165272	1072.84	493.459	1.12032	0.00558226	0.0904369	AQP3	9	33441154	33447633	-	2950	protein_coding	aquaporin 3 (Gill blood group) [Source:HGNC Symbol;Acc:HGNC:636]
ENSG00000279267	0.3205	7.52997	-4.37225	0.00558522	0.0904369	AL078621.3	2	113605867	113607908	-	2042	TEC
ENSG00000198743	325.338	227.803	0.514825	0.00559051	0.0904692	SLC5A3	21	34073570	34106262	+	11576	protein_coding	solute carrier family 5 member 3 [Source:HGNC Symbol;Acc:HGNC:11038]
ENSG00000121067	676.223	510.368	0.405911	0.00560677	0.0906786	SPOP	17	49598884	49678234	-	6380	protein_coding	speckle type BTB/POZ protein [Source:HGNC Symbol;Acc:HGNC:11254]
ENSG00000143036	386.826	259.473	0.575236	0.00562108	0.0907491	SLC44A3	1	94820342	94895246	+	2869	protein_coding	solute carrier family 44 member 3 [Source:HGNC Symbol;Acc:HGNC:28689]
ENSG00000227374	0.347442	7.71092	-4.41044	0.00562169	0.0907491	AL157832.1	10	129768844	129769435	+	495	lincRNA
ENSG00000115267	271.255	184.592	0.553992	0.00562387	0.0907491	IFIH1	2	162267079	162318703	-	4528	protein_coding	interferon induced with helicase C domain 1 [Source:HGNC Symbol;Acc:HGNC:18873]
ENSG00000198774	347.867	226.658	0.616246	0.00562482	0.0907491	RASSF9	12	85800697	85836570	-	5682	protein_coding	Ras association domain family member 9 [Source:HGNC Symbol;Acc:HGNC:15739]
ENSG00000274922	86.9151	46.713	0.897589	0.0056277	0.0907491	AL139384.1	13	112686769	112689815	-	3047	lincRNA
ENSG00000071082	2359.96	2963.91	-0.328783	0.00564854	0.0909959	RPL31	2	101001715	101024032	+	5791	protein_coding	ribosomal protein L31 [Source:HGNC Symbol;Acc:HGNC:10334]
ENSG00000167508	1551.26	1991.49	-0.360192	0.00564965	0.0909959	MVD	16	88651935	88663161	-	4717	protein_coding	mevalonate diphosphate decarboxylase [Source:HGNC Symbol;Acc:HGNC:7529]
ENSG00000278318	138.639	214.603	-0.63163	0.00565771	0.0910721	ZNF229	19	44417519	44448578	-	5505	protein_coding	zinc finger protein 229 [Source:HGNC Symbol;Acc:HGNC:13022]
ENSG00000280327	6.11412	21.9992	-1.8483	0.0056884	0.0915123	Z97633.1	16	1576716	1578371	-	1656	TEC
ENSG00000137070	70.8891	118.607	-0.742359	0.0056922	0.0915198	IL11RA	9	34650702	34661892	+	4271	protein_coding	interleukin 11 receptor subunit alpha [Source:HGNC Symbol;Acc:HGNC:5967]
ENSG00000132434	175.778	267.496	-0.605507	0.00570564	0.091682	LANCL2	7	55365448	55433742	+	5235	protein_coding	LanC like 2 [Source:HGNC Symbol;Acc:HGNC:6509]
ENSG00000102021	43.8591	19.8269	1.14591	0.00572803	0.0919162	LUZP4	X	115289727	115307556	+	1727	protein_coding	leucine zipper protein 4 [Source:HGNC Symbol;Acc:HGNC:24971]
ENSG00000164695	444.738	578.591	-0.379775	0.00572966	0.0919162	CHMP4C	8	81732434	81759515	+	1866	protein_coding	charged multivesicular body protein 4C [Source:HGNC Symbol;Acc:HGNC:30599]
ENSG00000180185	1961.96	1520.17	0.368276	0.00573028	0.0919162	FAHD1	16	1826941	1840207	+	3039	protein_coding	fumarylacetoacetate hydrolase domain containing 1 [Source:HGNC Symbol;Acc:HGNC:14169]
ENSG00000132510	440.207	578.788	-0.394808	0.00574565	0.0921087	KDM6B	17	7839904	7854796	+	7258	protein_coding	lysine demethylase 6B [Source:HGNC Symbol;Acc:HGNC:29012]
ENSG00000213281	877.953	1114.45	-0.344377	0.00575636	0.0922264	NRAS	1	114704469	114716894	-	4449	protein_coding	NRAS proto-oncogene, GTPase [Source:HGNC Symbol;Acc:HGNC:7989]
ENSG00000170340	545.012	720.16	-0.401183	0.00576584	0.0923242	B3GNT2	2	62196113	62224731	+	2861	protein_coding	UDP-GlcNAc:betaGal beta-1,3-N-acetylglucosaminyltransferase 2 [Source:HGNC Symbol;Acc:HGNC:15629]
ENSG00000116580	596.297	802.397	-0.428904	0.00579421	0.0927244	GON4L	1	155749662	155859400	-	11967	protein_coding	gon-4 like [Source:HGNC Symbol;Acc:HGNC:25973]
ENSG00000176915	1382.43	1777.32	-0.362461	0.00580642	0.0928655	ANKLE2	12	132725503	132761888	-	17517	protein_coding	ankyrin repeat and LEM domain containing 2 [Source:HGNC Symbol;Acc:HGNC:29101]
ENSG00000146587	270.506	367.724	-0.443351	0.00581033	0.0928737	RBAK	7	5045821	5069488	+	6960	protein_coding	RB associated KRAB zinc finger [Source:HGNC Symbol;Acc:HGNC:17680]
ENSG00000204152	105.086	173.024	-0.721121	0.00582377	0.0930343	TIMM23B	10	49942033	49974850	+	3056	protein_coding	translocase of inner mitochondrial membrane 23 homolog B [Source:HGNC Symbol;Acc:HGNC:23581]
ENSG00000103227	259.553	355.003	-0.452636	0.00582854	0.093056	LMF1	16	853634	981318	-	8233	protein_coding	lipase maturation factor 1 [Source:HGNC Symbol;Acc:HGNC:14154]
ENSG00000181085	153.308	234.18	-0.612755	0.00583976	0.0931437	MAPK15	8	143716259	143722458	+	3056	protein_coding	mitogen-activated protein kinase 15 [Source:HGNC Symbol;Acc:HGNC:24667]
ENSG00000236144	90.6069	145.671	-0.682946	0.00584083	0.0931437	TMEM147-AS1	19	35540738	35546029	-	4859	antisense	TMEM147 antisense RNA 1 [Source:HGNC Symbol;Acc:HGNC:51273]
ENSG00000087266	464.955	631.108	-0.440679	0.00585266	0.093278	SH3BP2	4	2793023	2841098	+	13968	protein_coding	SH3 domain binding protein 2 [Source:HGNC Symbol;Acc:HGNC:10825]
ENSG00000132680	787.366	605.804	0.378215	0.00589634	0.0938797	KHDC4	1	155913043	155934400	-	5635	protein_coding	KH domain containing 4, pre-mRNA splicing factor [Source:HGNC Symbol;Acc:HGNC:29145]
ENSG00000114021	857.402	1092.23	-0.349422	0.00589727	0.0938797	NIT2	3	100334701	100361635	+	9264	protein_coding	nitrilase family member 2 [Source:HGNC Symbol;Acc:HGNC:29878]
ENSG00000074964	258.276	369.718	-0.518972	0.00590397	0.0939318	ARHGEF10L	1	17539835	17697874	+	7817	protein_coding	Rho guanine nucleotide exchange factor 10 like [Source:HGNC Symbol;Acc:HGNC:25540]
ENSG00000005187	426.8	293.063	0.541727	0.00591448	0.0940331	ACSM3	16	20610243	20797581	+	7822	protein_coding	acyl-CoA synthetase medium chain family member 3 [Source:HGNC Symbol;Acc:HGNC:10522]
ENSG00000026025	13.1412	1.62699	3.02015	0.00591721	0.0940331	VIM	10	17228259	17237593	+	5158	protein_coding	vimentin [Source:HGNC Symbol;Acc:HGNC:12692]
ENSG00000185875	65.9479	33.5683	0.971025	0.00593224	0.0942173	THNSL1	10	25016658	25026664	+	3788	protein_coding	threonine synthase like 1 [Source:HGNC Symbol;Acc:HGNC:26160]
ENSG00000128000	236.08	160.787	0.555245	0.00595179	0.094473	ZNF780B	19	40028260	40056209	-	9217	protein_coding	zinc finger protein 780B [Source:HGNC Symbol;Acc:HGNC:33109]
ENSG00000196365	990.384	766.523	0.369658	0.00595724	0.0945047	LONP1	19	5691834	5720572	-	5085	protein_coding	lon peptidase 1, mitochondrial [Source:HGNC Symbol;Acc:HGNC:9479]
ENSG00000112210	36.6301	15.0172	1.29034	0.00596356	0.0945502	RAB23	6	57186992	57222314	-	4926	protein_coding	RAB23, member RAS oncogene family [Source:HGNC Symbol;Acc:HGNC:14263]
ENSG00000089248	1091.58	833.681	0.388872	0.00598434	0.0948201	ERP29	12	112013316	112023451	+	3083	protein_coding	endoplasmic reticulum protein 29 [Source:HGNC Symbol;Acc:HGNC:13799]
ENSG00000102760	31.7584	12.0657	1.39817	0.0059961	0.0948201	RGCC	13	41457559	41470882	+	1032	protein_coding	regulator of cell cycle [Source:HGNC Symbol;Acc:HGNC:20369]
ENSG00000280537	48.089	20.3351	1.23993	0.00599682	0.0948201	AC068946.1	2	219075329	219170827	-	4650	protein_coding
ENSG00000187601	51.5581	20.7422	1.31179	0.00599705	0.0948201	MAGEH1	X	55452105	55453566	+	1462	protein_coding	MAGE family member H1 [Source:HGNC Symbol;Acc:HGNC:24092]
ENSG00000101782	6072.03	7539.53	-0.312227	0.0059979	0.0948201	RIOK3	18	23452823	23486603	+	5320	protein_coding	RIO kinase 3 [Source:HGNC Symbol;Acc:HGNC:11451]
ENSG00000177058	318.293	231.759	0.458232	0.00600932	0.0949459	SLC38A9	5	55625845	55773194	-	8823	protein_coding	solute carrier family 38 member 9 [Source:HGNC Symbol;Acc:HGNC:26907]
ENSG00000204498	253.314	343.84	-0.440801	0.00601379	0.0949616	NFKBIL1	6	31546870	31558829	+	1779	protein_coding	NFKB inhibitor like 1 [Source:HGNC Symbol;Acc:HGNC:7800]
ENSG00000153395	507.234	367.516	0.463723	0.00604038	0.095288	LPCAT1	5	1456480	1523977	-	6494	protein_coding	lysophosphatidylcholine acyltransferase 1 [Source:HGNC Symbol;Acc:HGNC:25718]
ENSG00000243650	6.4087	22.0871	-1.78446	0.00604141	0.095288	RN7SL834P	2	230507101	230507386	+	286	misc_RNA	RNA, 7SL, cytoplasmic 834, pseudogene [Source:HGNC Symbol;Acc:HGNC:46850]
ENSG00000276337	1.71027	12.3755	-2.86524	0.00605092	0.0953645	AC105429.1	16	87470370	87474370	-	4001	sense_intronic
ENSG00000285373	18.8964	42.4263	-1.16738	0.00605323	0.0953645	LINC02478	2	160257718	160271880	-	614	lincRNA	long intergenic non-protein coding RNA 2478 [Source:HGNC Symbol;Acc:HGNC:53446]
ENSG00000165905	279.513	174.889	0.675348	0.00607801	0.0956425	LARGE2	11	45921621	45929096	+	3115	protein_coding	LARGE xylosyl- and glucuronyltransferase 2 [Source:HGNC Symbol;Acc:HGNC:16522]
ENSG00000225083	20.1296	5.50746	1.86988	0.00608016	0.0956425	GRTP1-AS1	13	113351673	113361868	+	1177	antisense	GRTP1 antisense RNA 1 [Source:HGNC Symbol;Acc:HGNC:39917]
ENSG00000237719	4.13826	18.2959	-2.15675	0.00608136	0.0956425	Z95152.1	6	36091991	36092646	-	656	processed_pseudogene
ENSG00000130775	25.2232	55.9465	-1.1486	0.00610518	0.0959621	THEMIS2	1	27872543	27886685	+	4621	protein_coding	thymocyte selection associated family member 2 [Source:HGNC Symbol;Acc:HGNC:16839]
ENSG00000196923	690.933	995.305	-0.526461	0.00611047	0.0959901	PDLIM7	5	177483394	177497606	-	4407	protein_coding	PDZ and LIM domain 7 [Source:HGNC Symbol;Acc:HGNC:22958]
ENSG00000172296	120.973	61.5223	0.975027	0.00614171	0.0964256	SPTLC3	20	13008979	13169103	+	8520	protein_coding	serine palmitoyltransferase long chain base subunit 3 [Source:HGNC Symbol;Acc:HGNC:16253]
ENSG00000169155	240.284	349.489	-0.540745	0.00614555	0.0964305	ZBTB43	9	126805006	126838210	+	7052	protein_coding	zinc finger and BTB domain containing 43 [Source:HGNC Symbol;Acc:HGNC:17908]
ENSG00000151445	180.459	119.653	0.59293	0.00615519	0.0965264	VIPAS39	14	77426675	77457952	-	3695	protein_coding	VPS33B interacting protein, apical-basolateral polarity regulator, spe-39 homolog [Source:HGNC Symbol;Acc:HGNC:20347]
ENSG00000176407	857.645	1098.52	-0.356824	0.00616233	0.0965832	KCMF1	2	84971093	85059472	+	7968	protein_coding	potassium channel modulatory factor 1 [Source:HGNC Symbol;Acc:HGNC:20589]
ENSG00000183092	22.5614	50.7185	-1.17386	0.00616886	0.0966302	BEGAIN	14	100537147	100587413	-	7878	protein_coding	brain enriched guanylate kinase associated [Source:HGNC Symbol;Acc:HGNC:24163]
ENSG00000139438	64.058	31.9493	1.00549	0.00619776	0.0969229	FAM222A	12	109714228	109770507	+	3722	protein_coding	family with sequence similarity 222 member A [Source:HGNC Symbol;Acc:HGNC:25915]
ENSG00000020129	379.041	261.801	0.532576	0.00619812	0.0969229	NCDN	1	35557473	35567274	+	4917	protein_coding	neurochondrin [Source:HGNC Symbol;Acc:HGNC:17597]
ENSG00000123349	1305.89	1624.12	-0.314492	0.00619817	0.0969229	PFDN5	12	53295291	53299450	+	3380	protein_coding	prefoldin subunit 5 [Source:HGNC Symbol;Acc:HGNC:8869]
ENSG00000033170	557.596	420.825	0.406088	0.0062337	0.097423	FUT8	14	65410592	65744121	+	6700	protein_coding	fucosyltransferase 8 [Source:HGNC Symbol;Acc:HGNC:4019]
ENSG00000132793	1052.88	798.332	0.399472	0.00626105	0.0977386	LPIN3	20	41340920	41360582	+	4568	protein_coding	lipin 3 [Source:HGNC Symbol;Acc:HGNC:14451]
ENSG00000267575	109.938	63.4048	0.797094	0.00626239	0.0977386	AC006504.5	19	27793463	27918863	+	5141	lincRNA
ENSG00000159459	360.458	262.206	0.458396	0.00626461	0.0977386	UBR1	15	42942897	43106113	-	9928	protein_coding	ubiquitin protein ligase E3 component n-recognin 1 [Source:HGNC Symbol;Acc:HGNC:16808]
ENSG00000016864	1031.72	786.543	0.391685	0.00627524	0.0977983	GLT8D1	3	52694488	52706032	-	3783	protein_coding	glycosyltransferase 8 domain containing 1 [Source:HGNC Symbol;Acc:HGNC:24870]
ENSG00000103222	2322.35	1765.29	0.395545	0.00627558	0.0977983	ABCC1	16	15949577	16143074	+	7575	protein_coding	ATP binding cassette subfamily C member 1 [Source:HGNC Symbol;Acc:HGNC:51]
ENSG00000183054	39.6539	13.9772	1.50866	0.00627925	0.0977998	RGPD6	2	110513812	110577185	-	13309	protein_coding	RANBP2-like and GRIP domain containing 6 [Source:HGNC Symbol;Acc:HGNC:32419]
ENSG00000053371	628.672	469.032	0.423101	0.00630174	0.098054	AKR7A2	1	19303965	19312146	-	1781	protein_coding	aldo-keto reductase family 7 member A2 [Source:HGNC Symbol;Acc:HGNC:389]
ENSG00000189136	23.4983	52.3785	-1.15209	0.00630454	0.098054	UBE2Q2P1	15	84526781	84571216	-	3008	transcribed_unprocessed_pseudogene	ubiquitin conjugating enzyme E2 Q2 pseudogene 1 [Source:HGNC Symbol;Acc:HGNC:37439]
ENSG00000122591	168.143	239.837	-0.513554	0.00630631	0.098054	FAM126A	7	22889371	23014130	-	14499	protein_coding	family with sequence similarity 126 member A [Source:HGNC Symbol;Acc:HGNC:24587]
ENSG00000170442	42.1927	89.93	-1.09626	0.00632033	0.0982162	KRT86	12	52249300	52309163	+	2394	protein_coding	keratin 86 [Source:HGNC Symbol;Acc:HGNC:6463]
ENSG00000171097	73.0446	36.9432	0.98432	0.00633381	0.0983699	KYAT1	9	128832942	128882494	-	3624	protein_coding	kynurenine aminotransferase 1 [Source:HGNC Symbol;Acc:HGNC:1564]
ENSG00000204584	41.7203	17.4207	1.26441	0.00634364	0.0984667	AC027801.1	17	49845910	49848837	+	2100	antisense	uncharacterized LOC729220 [Source:NCBI gene;Acc:729220]
ENSG00000243943	323.469	224.651	0.525276	0.00634824	0.0984678	ZNF512	2	27582969	27623215	+	4398	protein_coding	zinc finger protein 512 [Source:HGNC Symbol;Acc:HGNC:29380]
ENSG00000198846	84.1155	152.291	-0.860167	0.00635294	0.0984678	TOX	8	58805418	59119208	-	4131	protein_coding	thymocyte selection associated high mobility group box [Source:HGNC Symbol;Acc:HGNC:18988]
ENSG00000153086	26.4629	7.36918	1.84136	0.00635853	0.0984678	ACMSD	2	134838547	134902034	+	2785	protein_coding	aminocarboxymuconate semialdehyde decarboxylase [Source:HGNC Symbol;Acc:HGNC:19288]
ENSG00000151240	237.091	329.723	-0.475868	0.0063601	0.0984678	DIP2C	10	274190	689668	-	8563	protein_coding	disco interacting protein 2 homolog C [Source:HGNC Symbol;Acc:HGNC:29150]
ENSG00000129250	2184.86	2684.91	-0.297403	0.00636169	0.0984678	KIF1C	17	4997948	5028401	+	8580	protein_coding	kinesin family member 1C [Source:HGNC Symbol;Acc:HGNC:6317]
ENSG00000146670	701.81	529.944	0.405852	0.00637778	0.0986609	CDCA5	11	65066300	65084164	-	3925	protein_coding	cell division cycle associated 5 [Source:HGNC Symbol;Acc:HGNC:14626]
ENSG00000034533	272.172	372.23	-0.451713	0.00640051	0.0989254	ASTE1	3	131013875	131027649	-	3427	protein_coding	asteroid homolog 1 [Source:HGNC Symbol;Acc:HGNC:25021]
ENSG00000060749	429.527	593.524	-0.465936	0.0064021	0.0989254	QSER1	11	32893178	32993316	+	10537	protein_coding	glutamine and serine rich 1 [Source:HGNC Symbol;Acc:HGNC:26154]
ENSG00000136811	446.14	328.072	0.444469	0.00643828	0.0994284	ODF2	9	128455186	128501292	+	6393	protein_coding	outer dense fiber of sperm tails 2 [Source:HGNC Symbol;Acc:HGNC:8114]
ENSG00000138074	641.203	493.842	0.376447	0.00644766	0.0995171	SLC5A6	2	27199587	27212958	-	5606	protein_coding	solute carrier family 5 member 6 [Source:HGNC Symbol;Acc:HGNC:11041]
ENSG00000235724	2.74747	14.7825	-2.43746	0.00646186	0.0996801	AC009299.3	2	161222785	161308303	-	3048	antisense
ENSG00000279693	107.632	62.6495	0.782523	0.00647759	0.0998666	AC099521.2	16	68367325	68370262	-	2938	TEC
ENSG00000163762	239.142	157.492	0.604924	0.00648857	0.0999795	TM4SF18	3	149318498	149334414	-	4482	protein_coding	transmembrane 4 L six family member 18 [Source:HGNC Symbol;Acc:HGNC:25181]
