# Supplementary material for: Development and Validation of a Comprehensive Prognostic and Depression Risk Index for Gastric Adenocarcinoma
Source: Int J Mol Sci. 2024 Oct 7;25(19):10776. doi: 10.3390/ijms251910776 (PMC11476876; doi:10.3390/ijms251910776)
Supplement: Supplementary file 1 [file ijms-25-10776-s001.zip › Table_S2.xlsx]

## Sheet: Sheet1
Table S2 Gene sets for mesenchymal-EMT score, tumorigenic cytokines score and angiogenic activity score
Mesenchymal-EMT score	Tumorigenic cytokines score	Angiogenic activity score
CDH1	CCL3	ADE2H1
CDH2	CLEC11A	AND-1
MMP2	CSF2	ARHC
NCOR1	FGF2	ARHGEF3
PTN	IFNG	AXIN2
SNAI1	IL10	BAF53A
SNAI2	IL15	BBC3
VIM	IL17	BF
ZEB1	IL1RN	BHLHB2
ZEB2	IL2	BM032
	IL4	BM039
	IL6	CBX1
	IL7	CCT5
	IL8	CCT8
	LIF	CHEK1
	TNF	CLC
		CLCN6
		CORO1C
		CST3
		CTSF
		DC13
		DCK
		DKFZP434C211
		DPP7
		EIF4EBP1
		EIF4G1
		EMP2
		ENO1
		ERP70
		F10
		F3
		FABP5
		FADS1
		FADS2
		FCGRT
		FDPS
		FLJ10036
		FLJ10292
		FLJ10407
		FLJ10618
		FLJ10948
		FLJ10956
		FLJ12810
		FLJ13052
		FLJ20331
		FLJ20367
		FLJ20425
		FLJ20764
		FLJ23462
		FLJ23468
		FLNC
		FN14
		FYCO1
		GATM
		GGH
		GNG11
		H2AFZ
		HAS2
		HMGCS1
		HNRPA2B1
		HNRPAB
		HRI
		HSPC111
		HSPC224
		HSPC228
		IDI1
		IFITM1
		IGBP1
		IL1R1
		IL6ST
		INSIG1
		ITGA6
		JTV1
		KIAA0090
		KIAA0203
		KIAA0806
		KIAA0874
		KIAA1036
		KIAA1095
		KIAA1109
		KIAA1305
		KIAA1536
		LDB1
		LMNB2
		LOC51128
		LOC51192
		LOC51313
		LOC51668
		LOC51670
		LOC51696
		LOC55884
		LOC56898
		LOC56926
		LOC57100
		LOC57213
		LPIN1
		LSM3
		LUM
		MAN1A1
		MAPK8IP2
		MAPRE1
		MCM3
		MCM7
		MCT-1
		MFGE8
		MGC11266
		MGC2722
		MIG-6
		MNAT1
		MPB1
		MRPL12
		MRPL37
		MRPS28
		MSN
		MVD
		MXI1
		MYBL1
		MYBL2
		MYL6
		NIFU
		NME1
		NUDT1
		NUP107
		OIP2
		P40
		p53R2
		PA26
		PFKP
		PFN1
		PheHB
		PKIG
		PLAUR
		PLOD2
		PNN
		POLE2
		POR
		PP15
		PRO2463
		PSMA7
		PSMB7
		PSMC3
		PSMD12
		PSMD2
		PTMA
		PTS
		PURB
		RANBP1
		RARRES3
		RBM14
		RDGBB
		RFC3
		RNASE4
		RNASEHI
		RPLP2
		RPP40
		SBB103
		SCD
		SDC1
		SDFR1
		SELENBP1
		SFRS10
		SFRS2
		SLC11A3
		SLC16A1
		SLC25A5
		SLPI
		SMS
		SNRPA
		SNRPA1
		SNRPB
		SNRPC
		SNRPE
		SQLE
		SRM
		SSR3
		STK17A
		STK18
		STRIN
		TCEB1
		TCTEL1
		TFPI2
		TIMP2
		TUBG1
		UAP1
		UMPK
		VDAC1
		ZFP106
		ZNF219
		ZNF36
